# Supplementary material for: PharmVIP: A Web-Based Tool for Pharmacogenomic Variant Analysis and Interpretation
Source: J Pers Med. 2021 Nov 19;11(11):1230. doi: 10.3390/jpm11111230 (PMC8618518; doi:10.3390/jpm11111230)
Supplement: Supplementary file 1 [file jpm-11-01230-s001.zip]

Archive with 15 entries (14 files):
- File_S5.xlsx
- __MACOSX/
- __MACOSX/._File_S5.xlsx
- File_S3.pdf
- __MACOSX/._File_S3.pdf
- File_S2.pdf
- __MACOSX/._File_S2.pdf
- File_S1.pdf
- __MACOSX/._File_S1.pdf
- File_S4.tsv
- __MACOSX/._File_S4.tsv
- File_S6.pdf
- __MACOSX/._File_S6.pdf
- File_S7.pdf
- __MACOSX/._File_S7.pdf
