# Supplementary material for: PharmVIP: A Web-Based Tool for Pharmacogenomic Variant Analysis and Interpretation
Source: J Pers Med. 2021 Nov 19;11(11):1230. doi: 10.3390/jpm11111230 (PMC8618518; doi:10.3390/jpm11111230)
Supplement: Supplementary file 1 [file jpm-11-01230-s001.zip › File_S5.xlsx]

## Sheet: CYP2C19
Sample ID	Details of individual assays	GeT-RM consensus	PharmVIP	PharmCAT	PharmVIP vs GeT-RM	PharmCAT vs GeT-RM	PharmVIP vs PharmCAT	Note
NA18552	Affymetrix DMET: *1/*4, GenMark eSensor: *1/*4, Luminex xTAG: *1/*4, LifeTech Taqman LDT: *1/*4 , Agena Biosciences iPLEX CYP2C19: *01B / *04A, Agena Bioscience iPLEX ADME PGx Pro: *1B;C;*9 / *4	*1/*4	*1/*4A	*1/*4A	discordant	discordant	concordant	The *4A allele was only tested by one out of six platforms, and thus was not displayed as a consensus. PharmVIP allele definition table has only *4A, no *4 allele.
NA19700	Affymetrix DMET: -, GenMark eSensor: -, Luminex xTAG: -, LifeTech Taqman LDT: *1/*1, Agena Biosciences iPLEX CYP2C19: *12 / *27 with missing assay rs17882687, Agena Bioscience iPLEX ADME PGx Pro: *1B;C;*9 / *1B;C;*9	(*12/*27)	*1/*27	*1/*27	discordant	discordant	concordant	No consensus; three testing platforms and PharmVIP gave all different diplotypes.
NA19122	Affymetrix DMET: *2A/*15;*1/UNK, GenMark eSensor: *1/*2, Luminex xTAG: *1/*2, LifeTech Taqman LDT: *1/*2, Agena Biosciences iPLEX CYP2C19: Unspecified haplotype, Agena Bioscience iPLEX ADME PGx Pro: *1B;C;*9 / *2	*1 (*15)/*2	?/?	not called	discordant	discordant	concordant	PharmVIP reports an unknown diplotype. The assay platforms may depend on different sets of variant positions (compared with CPIC allele definition table) for defining the alleles and information from these positions may not be able to differentiate the novel alleles from the known alleles.
NA12753	Affymetrix DMET: -, GenMark eSensor: -, Luminex xTAG: -, LifeTech Taqman LDT: *1/*2, Agena Biosciences iPLEX CYP2C19: *02B / *27like1, Agena Bioscience iPLEX ADME PGx Pro: *1B;C;*9 / *2	*1 (*27)/*2	*2/*27	*2/*27	concordant	concordant	concordant
NA18484	Affymetrix DMET: *1/*2B;*2A/UNK, GenMark eSensor: *1/*2, Luminex xTAG: *1/*2, LifeTech Taqman LDT: *1/*2, Agena Biosciences iPLEX CYP2C19: *02B / *27like1, Agena Bioscience iPLEX ADME PGx Pro: *1B;C;*9 / *2	*1 (*27)/*2	*2/*27	*2/*27	concordant	concordant	concordant
NA18855	Affymetrix DMET: *1/*2A, GenMark eSensor: *1/*2, Luminex xTAG: *1/*2, LifeTech Taqman LDT: *1/*2, Agena Biosciences iPLEX CYP2C19: *02 / *27like1, Agena Bioscience iPLEX ADME PGx Pro: *1B;C;*9 / *2	*1 (*27)/*2	*2/*27	*2/*27	concordant	concordant	concordant
NA19917	Affymetrix DMET: -, GenMark eSensor: -, Luminex xTAG: -, LifeTech Taqman LDT: *1/*2, Agena Biosciences iPLEX CYP2C19: *02B / *15;*28, Agena Bioscience iPLEX ADME PGx Pro: *1B;C;*9 / *2	*1 (*15; *28)/*2	*2/*15	*2/*15	concordant	concordant	concordant
HG00276	Affymetrix DMET: *1/*1, GenMark eSensor: *1/*1, Luminex xTAG: *1/*1, LifeTech Taqman LDT: *1/*1, Agena Biosciences iPLEX CYP2C19: *01B / *01B, Agena Bioscience iPLEX ADME PGx Pro: *1B;C;*9 / *1B;C;*9	*1/*1	*1/*1	*1/*1	concordant	concordant	concordant
HG00436	Affymetrix DMET: *1/*1, GenMark eSensor: *1/*1, Luminex xTAG: *1/*1, LifeTech Taqman LDT: *1/*1, Agena Biosciences iPLEX CYP2C19: *01B / *01B, Agena Bioscience iPLEX ADME PGx Pro: *1B;C;*9 / *1B;C;*9	*1/*1	*1/*1	*1/*1	concordant	concordant	concordant
HG00589	Affymetrix DMET: *1/*1, GenMark eSensor: *1/*1, Luminex xTAG: *1/*1, LifeTech Taqman LDT: *1/*1, Agena Biosciences iPLEX CYP2C19: *01B / *01B, Agena Bioscience iPLEX ADME PGx Pro: *1B;C;*9 / *1B;C;*9	*1/*1	*1/*1	*1/*1	concordant	concordant	concordant
HG01190	Affymetrix DMET: *1/*2A, GenMark eSensor: *1/*2, Luminex xTAG: *1/*2, LifeTech Taqman LDT: *1/*2, Agena Biosciences iPLEX CYP2C19: *01B / *02, Agena Bioscience iPLEX ADME PGx Pro: *1B;C;*9 / *2	*1/*2	*1/*2	*1/*2	concordant	concordant	concordant
NA06991	Affymetrix DMET: *1/*1, GenMark eSensor: *1/*1, Luminex xTAG: *1/*1, LifeTech Taqman LDT: *1/*1, Agena Biosciences iPLEX CYP2C19: *01B / *01B, Agena Bioscience iPLEX ADME PGx Pro: *1B;C;*9 / *1B;C;*9	*1/*1	*1/*1	*1/*1	concordant	concordant	concordant
NA06993	Affymetrix DMET: -, GenMark eSensor: -, Luminex xTAG: -, LifeTech Taqman LDT: *1/*1, Agena Biosciences iPLEX CYP2C19: *01B / *01B, Agena Bioscience iPLEX ADME PGx Pro: *1B;C;*9 / *1B;C;*9	*1/*1	*1/*1	*1/*1	concordant	concordant	concordant
NA07000	Affymetrix DMET: -, GenMark eSensor: -, Luminex xTAG: -, LifeTech Taqman LDT: *1/*17, Agena Biosciences iPLEX CYP2C19: *01B / *17, Agena Bioscience iPLEX ADME PGx Pro: *1B;C;*9 / *17	*1/*17	*1/*17	*1/*17	concordant	concordant	concordant
NA07019	Affymetrix DMET: *1/*17, GenMark eSensor: *1/*17, Luminex xTAG: *1/*17, LifeTech Taqman LDT: *1/*17, Agena Biosciences iPLEX CYP2C19: *01B / *17, Agena Bioscience iPLEX ADME PGx Pro: *1B;C;*9 / *17	*1/*17	*1/*17	*1/*17	concordant	concordant	concordant
NA07029	Affymetrix DMET: *8/*17;*1/UNK, GenMark eSensor: *8/*17, Luminex xTAG: *8/*17, LifeTech Taqman LDT: *8/*17, Agena Biosciences iPLEX CYP2C19: *8 / *17 with additional rs17885098 mutation, Agena Bioscience iPLEX ADME PGx Pro: *1B;C;*9 / *UNK3 or *17 / *UNK2	*8/*17	*8/*17	*8/*17	concordant	concordant	concordant
NA07048	Affymetrix DMET: -, GenMark eSensor: -, Luminex xTAG: -, LifeTech Taqman LDT: *1/*17, Agena Biosciences iPLEX CYP2C19: *01B / *17, Agena Bioscience iPLEX ADME PGx Pro: *1B;C;*9 / *17	*1/*17	*1/*17	*1/*17	concordant	concordant	concordant
NA07055	Affymetrix DMET: *1/*17, GenMark eSensor: *1/*17, Luminex xTAG: *1/*17, LifeTech Taqman LDT: *1/*17, Agena Biosciences iPLEX CYP2C19: *01B / *17, Agena Bioscience iPLEX ADME PGx Pro: *1B;C;*9 / *17	*1/*17	*1/*17	*1/*17	concordant	concordant	concordant
NA07056	Affymetrix DMET: *1/*1, GenMark eSensor: *1/*1, Luminex xTAG: *1/*1, LifeTech Taqman LDT: *1/*1, Agena Biosciences iPLEX CYP2C19: *01B / *01B, Agena Bioscience iPLEX ADME PGx Pro: *1B;C;*9 / *1B;C;*9	*1/*1	*1/*1	*1/*1	concordant	concordant	concordant
NA07348	Affymetrix DMET: *2B/*17;*1/UNK,*2A/UNK,UNK/UNK, GenMark eSensor: *2/*17, Luminex xTAG: *2/*17, LifeTech Taqman LDT: *2/*17, Agena Biosciences iPLEX CYP2C19: *02B / *17, Agena Bioscience iPLEX ADME PGx Pro: *2 / *17	*2/*17	*2/*17	*2/*17	concordant	concordant	concordant
NA07357	Affymetrix DMET: *2B/*17;*1/UNK,*2A/UNK,UNK/UNK, GenMark eSensor: *2/*17, Luminex xTAG: *2/*17, LifeTech Taqman LDT: *2/*17, Agena Biosciences iPLEX CYP2C19: *02B / *17, Agena Bioscience iPLEX ADME PGx Pro: *2 / *17	*2/*17	*2/*17	*2/*17	concordant	concordant	concordant
NA10831	Affymetrix DMET: *1/*17, GenMark eSensor: *1/*17, Luminex xTAG: *1/*17, LifeTech Taqman LDT: *1/*17, Agena Biosciences iPLEX CYP2C19: *01B / *17, Agena Bioscience iPLEX ADME PGx Pro: *1B;C;*9 / *17	*1/*17	*1/*17	*1/*17	concordant	concordant	concordant
NA10838	Affymetrix DMET: -, GenMark eSensor: -, Luminex xTAG: -, LifeTech Taqman LDT: *1/*1, Agena Biosciences iPLEX CYP2C19: *01B / *01B, Agena Bioscience iPLEX ADME PGx Pro: *1B;C;*9 / *1B;C;*9	*1/*1	*1/*1	*1/*1	concordant	concordant	concordant
NA10846	Affymetrix DMET: -, GenMark eSensor: -, Luminex xTAG: -, LifeTech Taqman LDT: *1/*17, Agena Biosciences iPLEX CYP2C19: *01B / *17, Agena Bioscience iPLEX ADME PGx Pro: *1B;C;*9 / *17	*1/*17	*1/*17	*1/*17	concordant	concordant	concordant
NA10847	Affymetrix DMET: *1/*1, GenMark eSensor: *1/*1, Luminex xTAG: *1/*1, LifeTech Taqman LDT: *1/*1, Agena Biosciences iPLEX CYP2C19: *01B / *01B, Agena Bioscience iPLEX ADME PGx Pro: *1B;C;*9 / *1B;C;*9	*1/*1	*1/*1	*1/*1	concordant	concordant	concordant
NA10851	Affymetrix DMET: *1/*17, GenMark eSensor: *1/*17, Luminex xTAG: *1/*17, LifeTech Taqman LDT: *1/*17, Agena Biosciences iPLEX CYP2C19: *01B / *17, Agena Bioscience iPLEX ADME PGx Pro: *1B;C;*9 / *17	*1/*17	*1/*17	*1/*17	concordant	concordant	concordant
NA10854	Affymetrix DMET: *1/*1, GenMark eSensor: *1/*1, Luminex xTAG: *1/*1, LifeTech Taqman LDT: *1/*1, Agena Biosciences iPLEX CYP2C19: *01B / *01B, Agena Bioscience iPLEX ADME PGx Pro: *1B;C;*9 / *1B;C;*9	*1/*1	*1/*1	*1/*1	concordant	concordant	concordant
NA10855	Affymetrix DMET: -, GenMark eSensor: -, Luminex xTAG: -, LifeTech Taqman LDT: *1/*1, Agena Biosciences iPLEX CYP2C19: *01A / *01B, Agena Bioscience iPLEX ADME PGx Pro: *1 / *1B;C;*9	*1/*1	*1/*1	*1/*1	concordant	concordant	concordant
NA10856	Affymetrix DMET: -, GenMark eSensor: -, Luminex xTAG: -, LifeTech Taqman LDT: *1/*2, Agena Biosciences iPLEX CYP2C19: *01B / *02, Agena Bioscience iPLEX ADME PGx Pro: *1B;C;*9 / *2	*1/*2	*1/*2	*1/*2	concordant	concordant	concordant
NA10859	Affymetrix DMET: -, GenMark eSensor: -, Luminex xTAG: -, LifeTech Taqman LDT: *1/*1, Agena Biosciences iPLEX CYP2C19: *01B / *01B, Agena Bioscience iPLEX ADME PGx Pro: *1B;C;*9 / *1B;C;*9	*1/*1	*1/*1	*1/*1	concordant	concordant	concordant
NA10865	Affymetrix DMET: -, GenMark eSensor: -, Luminex xTAG: -, LifeTech Taqman LDT: *8/*17, Agena Biosciences iPLEX CYP2C19: *8 / *17 with additional rs17885098 mutation, Agena Bioscience iPLEX ADME PGx Pro: *1B;C;*9 / *UNK3 or *17 / *UNK2	*8/*17	*8/*17	*8/*17	concordant	concordant	concordant
NA11839	Affymetrix DMET: *1/*1, GenMark eSensor: *1/*1, Luminex xTAG: *1/*1, LifeTech Taqman LDT: *1/*1, Agena Biosciences iPLEX CYP2C19: *01A / *01B, Agena Bioscience iPLEX ADME PGx Pro: *1 / *1B;C;*9	*1/*1	*1/*1	*1/*1	concordant	concordant	concordant
NA11881	Affymetrix DMET: -, GenMark eSensor: -, Luminex xTAG: -, LifeTech Taqman LDT: *1/*17, Agena Biosciences iPLEX CYP2C19: *01B / *17, Agena Bioscience iPLEX ADME PGx Pro: *1B;C;*9 / *17	*1/*17	*1/*17	*1/*17	concordant	concordant	concordant
NA11993	Affymetrix DMET: *1/*1, GenMark eSensor: *1/*1, Luminex xTAG: *1/*1, LifeTech Taqman LDT: *1/*1, Agena Biosciences iPLEX CYP2C19: *01B / *01B, Agena Bioscience iPLEX ADME PGx Pro: *1B;C;*9 / *1B;C;*9	*1/*1	*1/*1	*1/*1	concordant	concordant	concordant
NA12003	Affymetrix DMET: *1/*1, GenMark eSensor: *1/*1, Luminex xTAG: *1/*1, LifeTech Taqman LDT: *1/*1, Agena Biosciences iPLEX CYP2C19: *01B / *01B, Agena Bioscience iPLEX ADME PGx Pro: *1B;C;*9 / *1B;C;*9	*1/*1	*1/*1	*1/*1	concordant	concordant	concordant
NA12006	Affymetrix DMET: *1/*1, GenMark eSensor: *1/*1, Luminex xTAG: *1/*1, LifeTech Taqman LDT: *1/*1, Agena Biosciences iPLEX CYP2C19: *01B / *01B, Agena Bioscience iPLEX ADME PGx Pro: *1B;C;*9 / *1B;C;*9	*1/*1	*1/*1	*1/*1	concordant	concordant	concordant
NA12145	Affymetrix DMET: *2B/*17;*1/UNK,*2A/UNK,UNK/UNK, GenMark eSensor: *2/*17, Luminex xTAG: *2/*17, LifeTech Taqman LDT: *2/*17, Agena Biosciences iPLEX CYP2C19: *02B / *17, Agena Bioscience iPLEX ADME PGx Pro: *2 / *17	*2/*17	*2/*17	*2/*17	concordant	concordant	concordant
NA12156	Affymetrix DMET: *1/*1, GenMark eSensor: *1/*1, Luminex xTAG: *1/*1, LifeTech Taqman LDT: *1/*1, Agena Biosciences iPLEX CYP2C19: *01B / *01B, Agena Bioscience iPLEX ADME PGx Pro: *1B;C;*9 / *1B;C;*9	*1/*1	*1/*1	*1/*1	concordant	concordant	concordant
NA12236	Affymetrix DMET: *1/*17, GenMark eSensor: *1/*17, Luminex xTAG: *1/*17, LifeTech Taqman LDT: *1/*17, Agena Biosciences iPLEX CYP2C19: *01B / *17, Agena Bioscience iPLEX ADME PGx Pro: *1B;C;*9 / *17	*1/*17	*1/*17	*1/*17	concordant	concordant	concordant
NA12336	Affymetrix DMET: -, GenMark eSensor: -, Luminex xTAG: -, LifeTech Taqman LDT: *17/*17, Agena Biosciences iPLEX CYP2C19: *17 / *17, Agena Bioscience iPLEX ADME PGx Pro: *17 / *17	*17/*17	*17/*17	*17/*17	concordant	concordant	concordant
NA12717	Affymetrix DMET: *2A/*2A, GenMark eSensor: *2/*2, Luminex xTAG: *2/*2, LifeTech Taqman LDT: *2/*2, Agena Biosciences iPLEX CYP2C19: *2/*2, Agena Bioscience iPLEX ADME PGx Pro: *2 / *2	*2/*2	*2/*2	*2/*2	concordant	concordant	concordant
NA12813	Affymetrix DMET: *1/*17, GenMark eSensor: *1/*17, Luminex xTAG: *1/*17, LifeTech Taqman LDT: *1/*17, Agena Biosciences iPLEX CYP2C19: *1/*17, Agena Bioscience iPLEX ADME PGx Pro: *17 / *UNK1	*1/*17	*1/*17	*1/*17	concordant	concordant	concordant
NA12815	Affymetrix DMET: -, GenMark eSensor: -, Luminex xTAG: -, LifeTech Taqman LDT: *1/*2, Agena Biosciences iPLEX CYP2C19: *01B / *02, Agena Bioscience iPLEX ADME PGx Pro: *1B;C;*9 / *2	*1/*2	*1/*2	*1/*2	concordant	concordant	concordant
NA12873	Affymetrix DMET: *1/*17, GenMark eSensor: *1/*17, Luminex xTAG: *1/*17, LifeTech Taqman LDT: *1/*17, Agena Biosciences iPLEX CYP2C19: *01B / *17, Agena Bioscience iPLEX ADME PGx Pro: *1B;C;*9 / *17	*1/*17	*1/*17	*1/*17	concordant	concordant	concordant
NA12878	Affymetrix DMET: *1/*2A, GenMark eSensor: *1/*2, Luminex xTAG: *1/*2, LifeTech Taqman LDT: *1/*2, Agena Biosciences iPLEX CYP2C19: *01B / *02, Agena Bioscience iPLEX ADME PGx Pro: *1B;C;*9 / *2	*1/*2	*1/*2	*1/*2	concordant	concordant	concordant
NA12892	Affymetrix DMET: -, GenMark eSensor: -, Luminex xTAG: -, LifeTech Taqman LDT: *1/*1, Agena Biosciences iPLEX CYP2C19: *01B / *01B, Agena Bioscience iPLEX ADME PGx Pro: *1B;C;*9 / *1B;C;*9	*1/*1	*1/*1	*1/*1	concordant	concordant	concordant
NA18518	Affymetrix DMET: *2A/*17;*1/UNK, GenMark eSensor: *2/*17, Luminex xTAG: *2/*17, LifeTech Taqman LDT: *2/*17, Agena Biosciences iPLEX CYP2C19: *02 / *17, Agena Bioscience iPLEX ADME PGx Pro: *2 / *17	*2/*17	*2/*17	*2/*17	concordant	concordant	concordant
NA18526	Affymetrix DMET: *1/*1, GenMark eSensor: *1/*1, Luminex xTAG: *1/*1, LifeTech Taqman LDT: *1/*1, Agena Biosciences iPLEX CYP2C19: *01B / *01B, Agena Bioscience iPLEX ADME PGx Pro: *1B;C;*9 / *1B;C;*9	*1/*1	*1/*1	*1/*1	concordant	concordant	concordant
NA18544	Affymetrix DMET: *1/*2A, GenMark eSensor: *1/*2, Luminex xTAG: *1/*2, LifeTech Taqman LDT: *1/*2, Agena Biosciences iPLEX CYP2C19: *01B / *02, Agena Bioscience iPLEX ADME PGx Pro: *1B;C;*9 / *2	*1/*2	*1/*2	*1/*2	concordant	concordant	concordant
NA18563	Affymetrix DMET: -, GenMark eSensor: -, Luminex xTAG: -, LifeTech Taqman LDT: *1/*1, Agena Biosciences iPLEX CYP2C19: *01A / *01B, Agena Bioscience iPLEX ADME PGx Pro: *1 / *1B;C;*9	*1/*1	*1/*1	*1/*1	concordant	concordant	concordant
NA18564	Affymetrix DMET: *2A/*3;*1/UNK, GenMark eSensor: *2/*3, Luminex xTAG: *2/*3, LifeTech Taqman LDT: *2/*3, Agena Biosciences iPLEX CYP2C19: *02 / *03, Agena Bioscience iPLEX ADME PGx Pro: *2 / *3	*2/*3	*2/*3	*2/*3	concordant	concordant	concordant
NA18565	Affymetrix DMET: *1/*1,*1/*15,*15/*15, GenMark eSensor: *1/*1, Luminex xTAG: *1/*1, LifeTech Taqman LDT: *1/*1, Agena Biosciences iPLEX CYP2C19: *01B / *01B, Agena Bioscience iPLEX ADME PGx Pro: *1B;C;*9 / *1B;C;*9	*1/*1	*1/*1	*1/*1	concordant	concordant	concordant
NA18572	Affymetrix DMET: -, GenMark eSensor: -, Luminex xTAG: -, LifeTech Taqman LDT: *1/*1, Agena Biosciences iPLEX CYP2C19: *01B / *01B, Agena Bioscience iPLEX ADME PGx Pro: *1B;C;*9 / *1B;C;*9	*1/*1	*1/*1	*1/*1	concordant	concordant	concordant
NA18617	Affymetrix DMET: -, GenMark eSensor: -, Luminex xTAG: -, LifeTech Taqman LDT: *1/*2, Agena Biosciences iPLEX CYP2C19: *01B / *02, Agena Bioscience iPLEX ADME PGx Pro: *1B;C;*9 / *2	*1/*2	*1/*2	*1/*2	concordant	concordant	concordant
NA18861	Affymetrix DMET: *1/*1, GenMark eSensor: *1/*1, Luminex xTAG: *1/*1, LifeTech Taqman LDT: *1/*1, Agena Biosciences iPLEX CYP2C19: *01B / *01C, Agena Bioscience iPLEX ADME PGx Pro: *1B;C;*9 / *1B;C;*9	*1/*1	*1/*1	*1/*1	concordant	concordant	concordant
NA18868	Affymetrix DMET: *1/*2A, GenMark eSensor: *1/*2, Luminex xTAG: *1/*2, LifeTech Taqman LDT: *1/*2, Agena Biosciences iPLEX CYP2C19: *01B / *02, Agena Bioscience iPLEX ADME PGx Pro: *1B;C;*9 / *2	*1/*2	*1/*2	*1/*2	concordant	concordant	concordant
NA18873	Affymetrix DMET: -, GenMark eSensor: -, Luminex xTAG: -, LifeTech Taqman LDT: *1/*2, Agena Biosciences iPLEX CYP2C19: *01C / *02, Agena Bioscience iPLEX ADME PGx Pro: *1B;C;*9 / *2	*1/*2	*1/*2	*1/*2	concordant	concordant	concordant
NA18942	Affymetrix DMET: *1/*1, GenMark eSensor: *1/*1, Luminex xTAG: *1/*1, LifeTech Taqman LDT: *1/*1, Agena Biosciences iPLEX CYP2C19: *01B / *01B, Agena Bioscience iPLEX ADME PGx Pro: *1B;C;*9 / *1B;C;*9	*1/*1	*1/*1	*1/*1	concordant	concordant	concordant
NA18945	Affymetrix DMET: -, GenMark eSensor: -, Luminex xTAG: -, LifeTech Taqman LDT: *1/*2, Agena Biosciences iPLEX CYP2C19: *01B / *02, Agena Bioscience iPLEX ADME PGx Pro: *1B;C;*9 / *2	*1/*2	*1/*2	*1/*2	concordant	concordant	concordant
NA18952	Affymetrix DMET: *1/*1, GenMark eSensor: *1/*1, Luminex xTAG: *1/*1, LifeTech Taqman LDT: *1/*1, Agena Biosciences iPLEX CYP2C19: *01A / *01B, Agena Bioscience iPLEX ADME PGx Pro: *1 / *1B;C;*9	*1/*1	*1/*1	*1/*1	concordant	concordant	concordant
NA18959	Affymetrix DMET: *1/*1,*1/*5,*1/*9,*5/*5,*5/*9,*9/*9;*1/UNK,*5/UNK,*9/UNK, GenMark eSensor: *1/*1, Luminex xTAG: *1/*1, LifeTech Taqman LDT: *1/*1, Agena Biosciences iPLEX CYP2C19: *01A / *01B, Agena Bioscience iPLEX ADME PGx Pro: *1 / *1B;C;*9	*1/*1	*1/*1	*1/*1	concordant	concordant	concordant
NA18966	Affymetrix DMET: *1/*1, GenMark eSensor: *1/*1, Luminex xTAG: *1/*1, LifeTech Taqman LDT: *1/*1, Agena Biosciences iPLEX CYP2C19: *01B / *01B, Agena Bioscience iPLEX ADME PGx Pro: *1B;C;*9 / *1B;C;*9	*1/*1	*1/*1	*1/*1	concordant	concordant	concordant
NA18973	Affymetrix DMET: *1/*1, GenMark eSensor: *1/*1, Luminex xTAG: *1/*1, LifeTech Taqman LDT: *1/*1, Agena Biosciences iPLEX CYP2C19: *01B / *01B, Agena Bioscience iPLEX ADME PGx Pro: *1B;C;*9 / *1B;C;*9	*1/*1	*1/*1	*1/*1	concordant	concordant	concordant
NA18980	Affymetrix DMET: *1/*1, GenMark eSensor: *1/*1, Luminex xTAG: *1/*1, LifeTech Taqman LDT: *1/*1, Agena Biosciences iPLEX CYP2C19: *01B / *01B, Agena Bioscience iPLEX ADME PGx Pro: *1B;C;*9 / *1B;C;*9	*1/*1	*1/*1	*1/*1	concordant	concordant	concordant
NA18992	Affymetrix DMET: *1/*1, GenMark eSensor: *1/*1, Luminex xTAG: *1/*1, LifeTech Taqman LDT: *1/*1, Agena Biosciences iPLEX CYP2C19: *01B / *01B, Agena Bioscience iPLEX ADME PGx Pro: *1B;C;*9 / *1B;C;*9	*1/*1	*1/*1	*1/*1	concordant	concordant	concordant
NA19003	Affymetrix DMET: *1/*2A, GenMark eSensor: *1/*2, Luminex xTAG: *1/*2, LifeTech Taqman LDT: *1/*2, Agena Biosciences iPLEX CYP2C19: *01B / *02, Agena Bioscience iPLEX ADME PGx Pro: *1B;C;*9 / *2	*1/*2	*1/*2	*1/*2	concordant	concordant	concordant
NA19007	Affymetrix DMET: *1/*1, GenMark eSensor: *1/*1, Luminex xTAG: *1/*1, LifeTech Taqman LDT: *1/*1, Agena Biosciences iPLEX CYP2C19: *01B / *01B, Agena Bioscience iPLEX ADME PGx Pro: *1B;C;*9 / *1B;C;*9	*1/*1	*1/*1	*1/*1	concordant	concordant	concordant
NA19035	Affymetrix DMET: -, GenMark eSensor: -, Luminex xTAG: -, LifeTech Taqman LDT: *17/*17, Agena Biosciences iPLEX CYP2C19: *17 / *17, Agena Bioscience iPLEX ADME PGx Pro: *17 / *17	*17/*17	*17/*17	*17/*17	concordant	concordant	concordant
NA19095	Affymetrix DMET: *1/*1, GenMark eSensor: *1/*1, Luminex xTAG: *1/*1, LifeTech Taqman LDT: *1/*1, Agena Biosciences iPLEX CYP2C19: *01B / *01C, Agena Bioscience iPLEX ADME PGx Pro: *1B;C;*9 / *1B;C;*9	*1/*1	*1/*1	*1/*1	concordant	concordant	concordant
NA19109	Affymetrix DMET: *17/*17, GenMark eSensor: *17/*17, Luminex xTAG: *17/*17, LifeTech Taqman LDT: *17/*17, Agena Biosciences iPLEX CYP2C19: *17 / *17, Agena Bioscience iPLEX ADME PGx Pro: *17 / *17	*17/*17	*17/*17	*17/*17	concordant	concordant	concordant
NA19143	Affymetrix DMET: *1/*15, GenMark eSensor: *1/*1, Luminex xTAG: *1/*1, LifeTech Taqman LDT: *1/*1, Agena Biosciences iPLEX CYP2C19: *01B / *15;*28, Agena Bioscience iPLEX ADME PGx Pro: *1B;C;*9 / *1B;C;*9	*1/*15	*1/*15	*1/*15	concordant	concordant	concordant
NA19147	Affymetrix DMET: *1/*17, GenMark eSensor: *1/*17, Luminex xTAG: *1/*17, LifeTech Taqman LDT: *1/*17, Agena Biosciences iPLEX CYP2C19: *01B / *17, Agena Bioscience iPLEX ADME PGx Pro: *1B;C;*9 / *17	*1/*17	*1/*17	*1/*17	concordant	concordant	concordant
NA19174	Affymetrix DMET: *1/*2A, GenMark eSensor: *1/*2, Luminex xTAG: *1/*2, LifeTech Taqman LDT: *1/*2, Agena Biosciences iPLEX CYP2C19: *01B / *02, Agena Bioscience iPLEX ADME PGx Pro: *1B;C;*9 / *2	*1/*2	*1/*2	*1/*2	concordant	concordant	concordant
NA19176	Affymetrix DMET: *2A/*17;*1/UNK, GenMark eSensor: *2/*17, Luminex xTAG: *2/*17, LifeTech Taqman LDT: *2/*17, Agena Biosciences iPLEX CYP2C19: *02 / *17, Agena Bioscience iPLEX ADME PGx Pro: *2 / *17	*2/*17	*2/*17	*2/*17	concordant	concordant	concordant
NA19207	Affymetrix DMET: *2A/*17;*1/UNK, GenMark eSensor: *2/*17, Luminex xTAG: *2/*17, LifeTech Taqman LDT: *2/*17, Agena Biosciences iPLEX CYP2C19: *02 / *17, Agena Bioscience iPLEX ADME PGx Pro: *2 / *17	*2/*17	*2/*17	*2/*17	concordant	concordant	concordant
NA19213	Affymetrix DMET: *1/*15, GenMark eSensor: *1/*1, Luminex xTAG: *1/*1, LifeTech Taqman LDT: *1/*1, Agena Biosciences iPLEX CYP2C19: *01B / *15;*28, Agena Bioscience iPLEX ADME PGx Pro: *1B;C;*9 / *1B;C;*9	*1/*15	*1/*15	*1/*15	concordant	concordant	concordant
NA19226	Affymetrix DMET: *1/*2A, GenMark eSensor: *1/*2, Luminex xTAG: *1/*2, LifeTech Taqman LDT: *1/*2, Agena Biosciences iPLEX CYP2C19: *01C / *02, Agena Bioscience iPLEX ADME PGx Pro: *1B;C;*9 / *2	*1/*2	*1/*2	*1/*2	concordant	concordant	concordant
NA19238	Affymetrix DMET: -, GenMark eSensor: -, Luminex xTAG: -, LifeTech Taqman LDT: *1/*1, Agena Biosciences iPLEX CYP2C19: *01B / *01C, Agena Bioscience iPLEX ADME PGx Pro: *1B;C;*9 / *1B;C;*9	*1/*1	*1/*1	*1/*1	concordant	concordant	concordant
NA19239	Affymetrix DMET: *13/*17;*1/UNK, GenMark eSensor: *13/*17, Luminex xTAG: *1/*17, LifeTech Taqman LDT: *1/*17, Agena Biosciences iPLEX CYP2C19: *13 / *17, Agena Bioscience iPLEX ADME PGx Pro: *1B;C;*9 / *17	*13/*17	*13/*17	*13/*17	concordant	concordant	concordant
NA19785	Affymetrix DMET: -, GenMark eSensor: -, Luminex xTAG: -, LifeTech Taqman LDT: *1/*1, Agena Biosciences iPLEX CYP2C19: *01B / *01B, Agena Bioscience iPLEX ADME PGx Pro: *1B;C;*9 / *1B;C;*9	*1/*1	*1/*1	*1/*1	concordant	concordant	concordant
NA19789	Affymetrix DMET: *1/*1,*1/*9,*9/*9, GenMark eSensor: *1/*1, Luminex xTAG: *1/*1, LifeTech Taqman LDT: *1/*1, Agena Biosciences iPLEX CYP2C19: *01B / *01B, Agena Bioscience iPLEX ADME PGx Pro: *1B;C;*9 / *1B;C;*9	*1/*1	*1/*1	*1/*1	concordant	concordant	concordant
NA19819	Affymetrix DMET: *1/*17, GenMark eSensor: *1/*17, Luminex xTAG: *1/*17, LifeTech Taqman LDT: *1/*17, Agena Biosciences iPLEX CYP2C19: *01B / *17, Agena Bioscience iPLEX ADME PGx Pro: *1B;C;*9 / *17	*1/*17	*1/*17	*1/*17	concordant	concordant	concordant
NA19908	Affymetrix DMET: *9/*17;*1/UNK, GenMark eSensor: *1/*17, Luminex xTAG: *1/*17, LifeTech Taqman LDT: *1/*17, Agena Biosciences iPLEX CYP2C19: *01B / *17, Agena Bioscience iPLEX ADME PGx Pro: *1B;C;*9 / *17	*1/*17	*1/*17	*1/*17	concordant	concordant	concordant
NA19920	Affymetrix DMET: *1/*1, GenMark eSensor: *1/*1, Luminex xTAG: *1/*1, LifeTech Taqman LDT: *1/*1, Agena Biosciences iPLEX CYP2C19: *01B / *01B, Agena Bioscience iPLEX ADME PGx Pro: *1B;C;*9 / *1B;C;*9	*1/*1	*1/*1	*1/*1	concordant	concordant	concordant
NA20296	Affymetrix DMET: *1/*1, GenMark eSensor: *1/*1, Luminex xTAG: *1/*1, LifeTech Taqman LDT: *1/*1, Agena Biosciences iPLEX CYP2C19: *01B / *01B, Agena Bioscience iPLEX ADME PGx Pro: *1B;C;*9 / *1B;C;*9	*1/*1	*1/*1	*1/*1	concordant	concordant	concordant
NA20509	Affymetrix DMET: *2A/*2B, GenMark eSensor: *2/*2, Luminex xTAG: *2/*2, LifeTech Taqman LDT: *2/*2, Agena Biosciences iPLEX CYP2C19: *2/*2B, Agena Bioscience iPLEX ADME PGx Pro: *2 / *2	*2/*2	*2/*2	*2/*2	concordant	concordant	concordant
NA11832	Affymetrix DMET: *1/*2A, GenMark eSensor: *1/*2, Luminex xTAG: *1/*2, LifeTech Taqman LDT: *1/*2, Agena Biosciences iPLEX CYP2C19: Unspecified haplotype, Agena Bioscience iPLEX ADME PGx Pro: *1 / *2	*1/*2	*1/*2	*1/*2	concordant	concordant	concordant
NA18519	Affymetrix DMET: *1/*17,*9/*17;*1/UNK,*9/UNK, GenMark eSensor: *1/*17, Luminex xTAG: *1/*17, LifeTech Taqman LDT: *1/*17, Agena Biosciences iPLEX CYP2C19: *01B / *17, Agena Bioscience iPLEX ADME PGx Pro: *1B;C;*9 / *17	*1/*17	*1/*17	*1/*17	concordant	concordant	concordant

## Sheet: CYP2C9
Sample ID	Details of individual assays	GeT-RM consensus	PharmVIP	PharmCAT	PharmVIP vs GeT-RM	PharmCAT vs GeT-RM	PharmVIP vs PharmCAT	Note
NA10855	Affymetrix DMET: -, GenMark eSensor: -, Luminex xTAG: -, LifeTech Taqman LDT: *2/*3, Agena Biosciences iPLEX CYP2C9: *02A / *18RE, Agena Bioscience iPLEX ADME PGx Pro: *2 / *3;*18	*2/*3 (*18)	*2/*3	*2/*3	concordant	concordant	concordant
NA18563	Affymetrix DMET: -, GenMark eSensor: -, Luminex xTAG: -, LifeTech Taqman LDT: *1/*3, Agena Biosciences iPLEX CYP2C9: *01A / *18RE, Agena Bioscience iPLEX ADME PGx Pro: *1 / *3;*18	*1/*3 (*18)	*1/*3	*1/*3	concordant	concordant	concordant
NA19917	Affymetrix DMET: -, GenMark eSensor: -, Luminex xTAG: -, LifeTech Taqman LDT: *1/*1, Agena Biosciences iPLEX CYP2C9: Unspecified haplotype, most likely *1 / *18 with additional mutations in rs4918758 and rs71486745, Agena Bioscience iPLEX ADME PGx Pro: *1 / *1	*1/*1 (*18)	*1/*1	*1/*1	concordant	concordant	concordant
NA11839	Affymetrix DMET: *2/*3;*1/UNK, GenMark eSensor: *2/*3, Luminex xTAG: *2/*3, LifeTech Taqman LDT: *2/*3, Agena Biosciences iPLEX CYP2C9: *02A / *18RE, Agena Bioscience iPLEX ADME PGx Pro: *2 / *3;*18	*2/*3 (*18)	*2/*3	*2/*3	concordant	concordant	concordant
NA12813	Affymetrix DMET: *1/*3, GenMark eSensor: *1/*3, Luminex xTAG: *1/*3, LifeTech Taqman LDT: *1/*3, Agena Biosciences iPLEX CYP2C9: *01A / *18RE, Agena Bioscience iPLEX ADME PGx Pro: *1 / *3;*18	*1/*3 (*18)	*1/*3	*1/*3	concordant	concordant	concordant
NA18959	Affymetrix DMET: *1/*3, GenMark eSensor: *1/*3, Luminex xTAG: *1/*3, LifeTech Taqman LDT: *1/*3, Agena Biosciences iPLEX CYP2C9: *01A / *18RE, Agena Bioscience iPLEX ADME PGx Pro: *1 / *3;*18	*1/*3 (*18)	*1/*3	*1/*3	concordant	concordant	concordant
HG00276	Affymetrix DMET: *1/*2, GenMark eSensor: *1/*2, Luminex xTAG: *1/*2, LifeTech Taqman LDT: *1/*2, Agena Biosciences iPLEX CYP2C9: *01A / *02A; *01C / *02C, Agena Bioscience iPLEX ADME PGx Pro: *1 / *2	*1/*2	*1/*2	*1/*2	concordant	concordant	concordant
HG00436	Affymetrix DMET: *1/*1, GenMark eSensor: *1/*1, Luminex xTAG: *1/*1, LifeTech Taqman LDT: *1/*1, Agena Biosciences iPLEX CYP2C9: *01A / *01A, Agena Bioscience iPLEX ADME PGx Pro: *1 / *1	*1/*1	*1/*1	*1/*1	concordant	concordant	concordant
HG00589	Affymetrix DMET: *1/*1, GenMark eSensor: *1/*1, Luminex xTAG: *1/*1, LifeTech Taqman LDT: *1/*1, Agena Biosciences iPLEX CYP2C9: *01A / *01A, Agena Bioscience iPLEX ADME PGx Pro: *1 / *1	*1/*1	*1/*1	*1/*1	concordant	concordant	concordant
HG01190	Affymetrix DMET: *1/*2, GenMark eSensor: *1/*2, Luminex xTAG: *1/*2, LifeTech Taqman LDT: *1/*2, Agena Biosciences iPLEX CYP2C9: *01B / *02A; *01C / *02B, Agena Bioscience iPLEX ADME PGx Pro: *1 / *2	*1/*2	*1/*2	*1/*2	concordant	concordant	concordant
NA06991	Affymetrix DMET: *1/*1, GenMark eSensor: *1/*1, Luminex xTAG: *1/*1, LifeTech Taqman LDT: *1/*1, Agena Biosciences iPLEX CYP2C9: *01A / *01A, Agena Bioscience iPLEX ADME PGx Pro: *1 / *1	*1/*1	*1/*1	*1/*1	concordant	concordant	concordant
NA06993	Affymetrix DMET: -, GenMark eSensor: -, Luminex xTAG: -, LifeTech Taqman LDT: *1/*2, Agena Biosciences iPLEX CYP2C9: *01A / *02A; *01C / *02C, Agena Bioscience iPLEX ADME PGx Pro: *1 / *2	*1/*2	*1/*2	*1/*2	concordant	concordant	concordant
NA07000	Affymetrix DMET: -, GenMark eSensor: -, Luminex xTAG: -, LifeTech Taqman LDT: *1/*1, Agena Biosciences iPLEX CYP2C9: *01A / *01A, Agena Bioscience iPLEX ADME PGx Pro: *1 / *1	*1/*1	*1/*1	*1/*1	concordant	concordant	concordant
NA07019	Affymetrix DMET: *1/*1, GenMark eSensor: *1/*1, Luminex xTAG: *1/*1, LifeTech Taqman LDT: *1/*1, Agena Biosciences iPLEX CYP2C9: *01A / *01A, Agena Bioscience iPLEX ADME PGx Pro: *1 / *1	*1/*1	*1/*1	*1/*1	concordant	concordant	concordant
NA07029	Affymetrix DMET: *1/*2, GenMark eSensor: *1/*2, Luminex xTAG: *1/*2, LifeTech Taqman LDT: *1/*2, Agena Biosciences iPLEX CYP2C9: *01A / *02A; *01C / *02C, Agena Bioscience iPLEX ADME PGx Pro: *1 / *2	*1/*2	*1/*2	*1/*2	concordant	concordant	concordant
NA07048	Affymetrix DMET: -, GenMark eSensor: -, Luminex xTAG: -, LifeTech Taqman LDT: *1/*1, Agena Biosciences iPLEX CYP2C9: *01A / *01B; *01C / *01D, Agena Bioscience iPLEX ADME PGx Pro: *1 / *1	*1/*1	*1/*1	*1/*1	concordant	concordant	concordant
NA07055	Affymetrix DMET: *1/*1, GenMark eSensor: *1/*1, Luminex xTAG: *1/*1, LifeTech Taqman LDT: *1/*1, Agena Biosciences iPLEX CYP2C9: *01A / *01A, Agena Bioscience iPLEX ADME PGx Pro: *1 / *1	*1/*1	*1/*1	*1/*1	concordant	concordant	concordant
NA07056	Affymetrix DMET: *1/*1, GenMark eSensor: *1/*1, Luminex xTAG: *1/*1, LifeTech Taqman LDT: *1/*1, Agena Biosciences iPLEX CYP2C9: *01A / *01A, Agena Bioscience iPLEX ADME PGx Pro: *1 / *1	*1/*1	*1/*1	*1/*1	concordant	concordant	concordant
NA07348	Affymetrix DMET: *1/*1, GenMark eSensor: *1/*1, Luminex xTAG: *1/*1, LifeTech Taqman LDT: *1/*1, Agena Biosciences iPLEX CYP2C9: *01A / *01B; *01C / *01D, Agena Bioscience iPLEX ADME PGx Pro: *1 / *1	*1/*1	*1/*1	*1/*1	concordant	concordant	concordant
NA07357	Affymetrix DMET: *1/*1, GenMark eSensor: *1/*1, Luminex xTAG: *1/*1, LifeTech Taqman LDT: *1/*1, Agena Biosciences iPLEX CYP2C9: *01A / *01B; *01C / *01D, Agena Bioscience iPLEX ADME PGx Pro: *1 / *1	*1/*1	*1/*1	*1/*1	concordant	concordant	concordant
NA10831	Affymetrix DMET: *1/*2, GenMark eSensor: *1/*2, Luminex xTAG: *1/*2, LifeTech Taqman LDT: *1/*2, Agena Biosciences iPLEX CYP2C9: *01A / *02A; *01C / *02C, Agena Bioscience iPLEX ADME PGx Pro: *1 / *2	*1/*2	*1/*2	*1/*2	concordant	concordant	concordant
NA10838	Affymetrix DMET: -, GenMark eSensor: -, Luminex xTAG: -, LifeTech Taqman LDT: *1/*1, Agena Biosciences iPLEX CYP2C9: *01A / *01A, Agena Bioscience iPLEX ADME PGx Pro: *1 / *1	*1/*1	*1/*1	*1/*1	concordant	concordant	concordant
NA10846	Affymetrix DMET: -, GenMark eSensor: -, Luminex xTAG: -, LifeTech Taqman LDT: *1/*1, Agena Biosciences iPLEX CYP2C9: *01A / *01A, Agena Bioscience iPLEX ADME PGx Pro: *1 / *1	*1/*1	*1/*1	*1/*1	concordant	concordant	concordant
NA10847	Affymetrix DMET: *1/*1, GenMark eSensor: *1/*1, Luminex xTAG: *1/*1, LifeTech Taqman LDT: *1/*1, Agena Biosciences iPLEX CYP2C9: *01A / *01B; *01C / *01D, Agena Bioscience iPLEX ADME PGx Pro: *1 / *1	*1/*1	*1/*1	*1/*1	concordant	concordant	concordant
NA10851	Affymetrix DMET: *1/*1, GenMark eSensor: *1/*1, Luminex xTAG: *1/*1, LifeTech Taqman LDT: *1/*1, Agena Biosciences iPLEX CYP2C9: *01A / *01A, Agena Bioscience iPLEX ADME PGx Pro: *1 / *1	*1/*1	*1/*1	*1/*1	concordant	concordant	concordant
NA10854	Affymetrix DMET: *2/*2, GenMark eSensor: *2/*2, Luminex xTAG: *2/*2, LifeTech Taqman LDT: *2/*2, Agena Biosciences iPLEX CYP2C9: *02A / *02A, Agena Bioscience iPLEX ADME PGx Pro: *2 / *2	*2/*2	*2/*2	*2/*2	concordant	concordant	concordant
NA10856	Affymetrix DMET: -, GenMark eSensor: -, Luminex xTAG: -, LifeTech Taqman LDT: *1/*2, Agena Biosciences iPLEX CYP2C9: *01B / *02A; *01C / *02B, Agena Bioscience iPLEX ADME PGx Pro: *1 / *2	*1/*2	*1/*2	*1/*2	concordant	concordant	concordant
NA10859	Affymetrix DMET: -, GenMark eSensor: -, Luminex xTAG: -, LifeTech Taqman LDT: *1/*1, Agena Biosciences iPLEX CYP2C9: *01A / *01A, Agena Bioscience iPLEX ADME PGx Pro: *1 / *1	*1/*1	*1/*1	*1/*1	concordant	concordant	concordant
NA10865	Affymetrix DMET: -, GenMark eSensor: -, Luminex xTAG: -, LifeTech Taqman LDT: *1/*2, Agena Biosciences iPLEX CYP2C9: *01A / *02A; *01C / *02C, Agena Bioscience iPLEX ADME PGx Pro: *1 / *2	*1/*2	*1/*2	*1/*2	concordant	concordant	concordant
NA11881	Affymetrix DMET: -, GenMark eSensor: -, Luminex xTAG: -, LifeTech Taqman LDT: *1/*1, Agena Biosciences iPLEX CYP2C9: *01A / *01A, Agena Bioscience iPLEX ADME PGx Pro: *1 / *1	*1/*1	*1/*1	*1/*1	concordant	concordant	concordant
NA11993	Affymetrix DMET: *1/*1, GenMark eSensor: *1/*1, Luminex xTAG: *1/*1, LifeTech Taqman LDT: *1/*1, Agena Biosciences iPLEX CYP2C9: *01A / *01A, Agena Bioscience iPLEX ADME PGx Pro: *1 / *1	*1/*1	*1/*1	*1/*1	concordant	concordant	concordant
NA12003	Affymetrix DMET: *1/*2, GenMark eSensor: *1/*2, Luminex xTAG: *1/*2, LifeTech Taqman LDT: *1/*2, Agena Biosciences iPLEX CYP2C9: *01A / *02A; *01C / *02C, Agena Bioscience iPLEX ADME PGx Pro: *1 / *2	*1/*2	*1/*2	*1/*2	concordant	concordant	concordant
NA12006	Affymetrix DMET: *1/*1, GenMark eSensor: *1/*1, Luminex xTAG: *1/*1, LifeTech Taqman LDT: *1/*1, Agena Biosciences iPLEX CYP2C9: *01A / *01A, Agena Bioscience iPLEX ADME PGx Pro: *1 / *1	*1/*1	*1/*1	*1/*1	concordant	concordant	concordant
NA12145	Affymetrix DMET: *1/*1, GenMark eSensor: *1/*1, Luminex xTAG: *1/*1, LifeTech Taqman LDT: *1/*1, Agena Biosciences iPLEX CYP2C9: *01A / *01B; *01C / *01D, Agena Bioscience iPLEX ADME PGx Pro: *1 / *1	*1/*1	*1/*1	*1/*1	concordant	concordant	concordant
NA12156	Affymetrix DMET: *1/*2, GenMark eSensor: *1/*2, Luminex xTAG: *1/*2, LifeTech Taqman LDT: *1/*2, Agena Biosciences iPLEX CYP2C9: *01A / *02A; *01C / *02C, Agena Bioscience iPLEX ADME PGx Pro: *1 / *2	*1/*2	*1/*2	*1/*2	concordant	concordant	concordant
NA12236	Affymetrix DMET: *1/*1, GenMark eSensor: *1/*1, Luminex xTAG: *1/*1, LifeTech Taqman LDT: *1/*1, Agena Biosciences iPLEX CYP2C9: *01A / *01A, Agena Bioscience iPLEX ADME PGx Pro: *1 / *1	*1/*1	*1/*1	*1/*1	concordant	concordant	concordant
NA12336	Affymetrix DMET: -, GenMark eSensor: -, Luminex xTAG: -, LifeTech Taqman LDT: *1/*1, Agena Biosciences iPLEX CYP2C9: *01A / *01A, Agena Bioscience iPLEX ADME PGx Pro: *1 / *1	*1/*1	*1/*1	*1/*1	concordant	concordant	concordant
NA12717	Affymetrix DMET: *1/*1, GenMark eSensor: *1/*1, Luminex xTAG: *1/*1, LifeTech Taqman LDT: *1/*1, Agena Biosciences iPLEX CYP2C9: *01B / *01B, Agena Bioscience iPLEX ADME PGx Pro: *1 / *1	*1/*1	*1/*1	*1/*1	concordant	concordant	concordant
NA12753	Affymetrix DMET: -, GenMark eSensor: -, Luminex xTAG: -, LifeTech Taqman LDT: *1/*1, Agena Biosciences iPLEX CYP2C9: *01B / *09; *01D / *09RE, Agena Bioscience iPLEX ADME PGx Pro: *1 / *9	*1/*9	*1/*9	*1/*9	concordant	concordant	concordant
NA12815	Affymetrix DMET: -, GenMark eSensor: -, Luminex xTAG: -, LifeTech Taqman LDT: *1/*8, Agena Biosciences iPLEX CYP2C9: *01B / *08; *01D / *08RE, Agena Bioscience iPLEX ADME PGx Pro: *1 / *8	*1/*8	*1/*8	*1/*8	concordant	concordant	concordant
NA12873	Affymetrix DMET: *1/*1, GenMark eSensor: *1/*1, Luminex xTAG: *1/*1, LifeTech Taqman LDT: *1/*1, Agena Biosciences iPLEX CYP2C9: *01A / *01A, Agena Bioscience iPLEX ADME PGx Pro: *1 / *1	*1/*1	*1/*1	*1/*1	concordant	concordant	concordant
NA12878	Affymetrix DMET: *1/*2, GenMark eSensor: *1/*2, Luminex xTAG: *1/*2, LifeTech Taqman LDT: *1/*2, Agena Biosciences iPLEX CYP2C9: *01B / *02A; *01C / *02B, Agena Bioscience iPLEX ADME PGx Pro: *1 / *2	*1/*2	*1/*2	*1/*2	concordant	concordant	concordant
NA12892	Affymetrix DMET: -, GenMark eSensor: -, Luminex xTAG: -, LifeTech Taqman LDT: *1/*2, Agena Biosciences iPLEX CYP2C9: *01A / *02A; *01C / *02C, Agena Bioscience iPLEX ADME PGx Pro: *1 / *2	*1/*2	*1/*2	*1/*2	concordant	concordant	concordant
NA18484	Affymetrix DMET: *1/*9, GenMark eSensor: *1/*1, Luminex xTAG: *1/*1, LifeTech Taqman LDT: *1/*1, Agena Biosciences iPLEX CYP2C9: *01B / *09; *01D / *09RE, Agena Bioscience iPLEX ADME PGx Pro: *1 / *9	*1/*9	*1/*9	*1/*9	concordant	concordant	concordant
NA18518	Affymetrix DMET: *1/*1, GenMark eSensor: *1/*1, Luminex xTAG: *1/*1, LifeTech Taqman LDT: *1/*1, Agena Biosciences iPLEX CYP2C9: *01A / *01C, Agena Bioscience iPLEX ADME PGx Pro: *1 / *1	*1/*1	*1/*1	*1/*1	concordant	concordant	concordant
NA18526	Affymetrix DMET: *1/*1, GenMark eSensor: *1/*1, Luminex xTAG: *1/*1, LifeTech Taqman LDT: *1/*1, Agena Biosciences iPLEX CYP2C9: *01A / *01A, Agena Bioscience iPLEX ADME PGx Pro: *1 / *1	*1/*1	*1/*1	*1/*1	concordant	concordant	concordant
NA18544	Affymetrix DMET: *1/*1, GenMark eSensor: *1/*1, Luminex xTAG: *1/*1, LifeTech Taqman LDT: *1/*1, Agena Biosciences iPLEX CYP2C9: *01A / *01B; *01C / *01D, Agena Bioscience iPLEX ADME PGx Pro: *1 / *1	*1/*1	*1/*1	*1/*1	concordant	concordant	concordant
NA18564	Affymetrix DMET: *1/*1, GenMark eSensor: *1/*1, Luminex xTAG: *1/*1, LifeTech Taqman LDT: *1/*1, Agena Biosciences iPLEX CYP2C9: *01B / *01C, Agena Bioscience iPLEX ADME PGx Pro: *1 / *1	*1/*1	*1/*1	*1/*1	concordant	concordant	concordant
NA18565	Affymetrix DMET: *1/*1, GenMark eSensor: *1/*1, Luminex xTAG: *1/*1, LifeTech Taqman LDT: *1/*1, Agena Biosciences iPLEX CYP2C9: *01A / *01A, Agena Bioscience iPLEX ADME PGx Pro: *1 / *1	*1/*1	*1/*1	*1/*1	concordant	concordant	concordant
NA18572	Affymetrix DMET: -, GenMark eSensor: -, Luminex xTAG: -, LifeTech Taqman LDT: *1/*1, Agena Biosciences iPLEX CYP2C9: *01A / *01B; *01C / *01D, Agena Bioscience iPLEX ADME PGx Pro: *1 / *1	*1/*1	*1/*1	*1/*1	concordant	concordant	concordant
NA18617	Affymetrix DMET: -, GenMark eSensor: -, Luminex xTAG: -, LifeTech Taqman LDT: *1/*1, Agena Biosciences iPLEX CYP2C9: *01A / *01B; *01C / *01D, Agena Bioscience iPLEX ADME PGx Pro: *1 / *1	*1/*1	*1/*1	*1/*1	concordant	concordant	concordant
NA18855	Affymetrix DMET: *1/*9, GenMark eSensor: *1/*1, Luminex xTAG: *1/*1, LifeTech Taqman LDT: *1/*1, Agena Biosciences iPLEX CYP2C9: *01A / *09RE; *01C / *09, Agena Bioscience iPLEX ADME PGx Pro: *1 / *9	*1/*9	*1/*9	*1/*9	concordant	concordant	concordant
NA18861	Affymetrix DMET: *1/*1, GenMark eSensor: *1/*1, Luminex xTAG: *1/*1, LifeTech Taqman LDT: *1/*1, Agena Biosciences iPLEX CYP2C9: *01A / *01C, Agena Bioscience iPLEX ADME PGx Pro: *1 / *1	*1/*1	*1/*1	*1/*1	concordant	concordant	concordant
NA18868	Affymetrix DMET: *1/*1, GenMark eSensor: *1/*1, Luminex xTAG: *1/*1, LifeTech Taqman LDT: *1/*1, Agena Biosciences iPLEX CYP2C9: *01A / *01C, Agena Bioscience iPLEX ADME PGx Pro: *1 / *1	*1/*1	*1/*1	*1/*1	concordant	concordant	concordant
NA18873	Affymetrix DMET: -, GenMark eSensor: -, Luminex xTAG: -, LifeTech Taqman LDT: *1/*8, Agena Biosciences iPLEX CYP2C9: *08RE / *08RE, Agena Bioscience iPLEX ADME PGx Pro: *1 / *8	*1/*8	*1/*8	*1/*8	concordant	concordant	concordant
NA18942	Affymetrix DMET: *1/*1, GenMark eSensor: *1/*1, Luminex xTAG: *1/*1, LifeTech Taqman LDT: *1/*1, Agena Biosciences iPLEX CYP2C9: *01A / *01A, Agena Bioscience iPLEX ADME PGx Pro: *1 / *1	*1/*1	*1/*1	*1/*1	concordant	concordant	concordant
NA18945	Affymetrix DMET: -, GenMark eSensor: -, Luminex xTAG: -, LifeTech Taqman LDT: *1/*1, Agena Biosciences iPLEX CYP2C9: *01A / *01B; *01C / *01D, Agena Bioscience iPLEX ADME PGx Pro: *1 / *1	*1/*1	*1/*1	*1/*1	concordant	concordant	concordant
NA18952	Affymetrix DMET: *1/*1, GenMark eSensor: *1/*1, Luminex xTAG: *1/*1, LifeTech Taqman LDT: *1/*1, Agena Biosciences iPLEX CYP2C9: *01A / *01B; *01C / *01D, Agena Bioscience iPLEX ADME PGx Pro: *1 / *1	*1/*1	*1/*1	*1/*1	concordant	concordant	concordant
NA18966	Affymetrix DMET: *1/*1, GenMark eSensor: *1/*1, Luminex xTAG: *1/*1, LifeTech Taqman LDT: *1/*1, Agena Biosciences iPLEX CYP2C9: *01A / *01A, Agena Bioscience iPLEX ADME PGx Pro: *1 / *1	*1/*1	*1/*1	*1/*1	concordant	concordant	concordant
NA18973	Affymetrix DMET: *1/*1, GenMark eSensor: *1/*1, Luminex xTAG: *1/*1, LifeTech Taqman LDT: *1/*1, Agena Biosciences iPLEX CYP2C9: *01A / *01A, Agena Bioscience iPLEX ADME PGx Pro: *1 / *1	*1/*1	*1/*1	*1/*1	concordant	concordant	concordant
NA18980	Affymetrix DMET: *1/*1, GenMark eSensor: *1/*1, Luminex xTAG: *1/*1, LifeTech Taqman LDT: *1/*1, Agena Biosciences iPLEX CYP2C9: *01A / *01A, Agena Bioscience iPLEX ADME PGx Pro: *1 / *1	*1/*1	*1/*1	*1/*1	concordant	concordant	concordant
NA18992	Affymetrix DMET: *1/*1, GenMark eSensor: *1/*1, Luminex xTAG: *1/*1, LifeTech Taqman LDT: *1/*1, Agena Biosciences iPLEX CYP2C9: *01A / *01A, Agena Bioscience iPLEX ADME PGx Pro: *1 / *1	*1/*1	*1/*1	*1/*1	concordant	concordant	concordant
NA19003	Affymetrix DMET: *1/*1, GenMark eSensor: *1/*1, Luminex xTAG: *1/*1, LifeTech Taqman LDT: *1/*1, Agena Biosciences iPLEX CYP2C9: *01A / *01B; *01C / *01D, Agena Bioscience iPLEX ADME PGx Pro: *1 / *1	*1/*1	*1/*1	*1/*1	concordant	concordant	concordant
NA19007	Affymetrix DMET: *1/*1, GenMark eSensor: *1/*1, Luminex xTAG: *1/*1, LifeTech Taqman LDT: *1/*1, Agena Biosciences iPLEX CYP2C9: *01A / *01A, Agena Bioscience iPLEX ADME PGx Pro: *1 / *1	*1/*1	*1/*1	*1/*1	concordant	concordant	concordant
NA19035	Affymetrix DMET: -, GenMark eSensor: -, Luminex xTAG: -, LifeTech Taqman LDT: *1/*1, Agena Biosciences iPLEX CYP2C9: *01A / *01A, Agena Bioscience iPLEX ADME PGx Pro: *1 / *1	*1/*1	*1/*1	*1/*1	concordant	concordant	concordant
NA19095	Affymetrix DMET: *1/*1, GenMark eSensor: *1/*1, Luminex xTAG: *1/*1, LifeTech Taqman LDT: *1/*1, Agena Biosciences iPLEX CYP2C9: *01A / *01C, Agena Bioscience iPLEX ADME PGx Pro: *1 / *1	*1/*1	*1/*1	*1/*1	concordant	concordant	concordant
NA19109	Affymetrix DMET: *1/*1, GenMark eSensor: *1/*1, Luminex xTAG: *1/*1, LifeTech Taqman LDT: *1/*1, Agena Biosciences iPLEX CYP2C9: *01A / *01A, Agena Bioscience iPLEX ADME PGx Pro: *1 / *1	*1/*1	*1/*1	*1/*1	concordant	concordant	concordant
NA19122	Affymetrix DMET: *1/*11, GenMark eSensor: *1/*1, Luminex xTAG: *1/*1, LifeTech Taqman LDT: *1/*11, Agena Biosciences iPLEX CYP2C9: *01B / *11A , Agena Bioscience iPLEX ADME PGx Pro: *1 / *11	*1/*11	*1/*11	*1/*11	concordant	concordant	concordant
NA19143	Affymetrix DMET: *1/*6, GenMark eSensor: *1/*1, Luminex xTAG: *1/*6, LifeTech Taqman LDT: *1/*6, Agena Biosciences iPLEX CYP2C9: *01C / *06, Agena Bioscience iPLEX ADME PGx Pro: *1 / *6	*1/*6	*1/*6	*1/*6	concordant	concordant	concordant
NA19147	Affymetrix DMET: *1/*1, GenMark eSensor: *1/*1, Luminex xTAG: *1/*1, LifeTech Taqman LDT: *1/*1, Agena Biosciences iPLEX CYP2C9: *01A / *01A, Agena Bioscience iPLEX ADME PGx Pro: *1 / *1	*1/*1	*1/*1	*1/*1	concordant	concordant	concordant
NA19174	Affymetrix DMET: *1/*1, GenMark eSensor: *1/*1, Luminex xTAG: *1/*1, LifeTech Taqman LDT: *1/*1, Agena Biosciences iPLEX CYP2C9: *01A / *01C, Agena Bioscience iPLEX ADME PGx Pro: *1 / *1	*1/*1	*1/*1	*1/*1	concordant	concordant	concordant
NA19176	Affymetrix DMET: *1/*1, GenMark eSensor: *1/*1, Luminex xTAG: *1/*1, LifeTech Taqman LDT: *1/*1, Agena Biosciences iPLEX CYP2C9: *01A / *01C, Agena Bioscience iPLEX ADME PGx Pro: *1 / *1	*1/*1	*1/*1	*1/*1	concordant	concordant	concordant
NA19207	Affymetrix DMET: *1/*1, GenMark eSensor: *1/*1, Luminex xTAG: *1/*1, LifeTech Taqman LDT: *1/*1, Agena Biosciences iPLEX CYP2C9: *01A / *01C, Agena Bioscience iPLEX ADME PGx Pro: *1 / *1	*1/*1	*1/*1	*1/*1	concordant	concordant	concordant
NA19213	Affymetrix DMET: *1/*6, GenMark eSensor: *1/*1, Luminex xTAG: *1/*6, LifeTech Taqman LDT: *1/*6, Agena Biosciences iPLEX CYP2C9: *01C / *06, Agena Bioscience iPLEX ADME PGx Pro: *1 / *6	*1/*6	*1/*6	*1/*6	concordant	concordant	concordant
NA19226	Affymetrix DMET: *1/*1, GenMark eSensor: *1/*1, Luminex xTAG: *1/*1, LifeTech Taqman LDT: *1/*8, Agena Biosciences iPLEX CYP2C9: *08RE / *08RE, Agena Bioscience iPLEX ADME PGx Pro: *1 / *8	*1/*8	*1/*8	*1/*8	concordant	concordant	concordant
NA19238	Affymetrix DMET: -, GenMark eSensor: -, Luminex xTAG: -, LifeTech Taqman LDT: *1/*1, Agena Biosciences iPLEX CYP2C9: *01A / *01C, Agena Bioscience iPLEX ADME PGx Pro: *1 / *1	*1/*1	*1/*1	*1/*1	concordant	concordant	concordant
NA19239	Affymetrix DMET: *1/*1, GenMark eSensor: *1/*1, Luminex xTAG: *1/*1, LifeTech Taqman LDT: *1/*1, Agena Biosciences iPLEX CYP2C9: *01A / *01C, Agena Bioscience iPLEX ADME PGx Pro: *1 / *1	*1/*1	*1/*1	*1/*1	concordant	concordant	concordant
NA19700	Affymetrix DMET: -, GenMark eSensor: -, Luminex xTAG: -, LifeTech Taqman LDT: *1/*1, Agena Biosciences iPLEX CYP2C9: *01A / *09, Agena Bioscience iPLEX ADME PGx Pro: *1 / *9	*1/*9	*1/*9	*1/*9	concordant	concordant	concordant
NA19785	Affymetrix DMET: -, GenMark eSensor: -, Luminex xTAG: -, LifeTech Taqman LDT: *1/*1, Agena Biosciences iPLEX CYP2C9: *01A / *01A, Agena Bioscience iPLEX ADME PGx Pro: *1 / *1	*1/*1	*1/*1	*1/*1	concordant	concordant	concordant
NA19789	Affymetrix DMET: *1/*2, GenMark eSensor: *1/*2, Luminex xTAG: *1/*2, LifeTech Taqman LDT: *1/*2, Agena Biosciences iPLEX CYP2C9: *01A / *02A; *01C / *02C, Agena Bioscience iPLEX ADME PGx Pro: *1 / *2	*1/*2	*1/*2	*1/*2	concordant	concordant	concordant
NA19819	Affymetrix DMET: *1/*1, GenMark eSensor: *1/*1, Luminex xTAG: *1/*1, LifeTech Taqman LDT: *1/*1, Agena Biosciences iPLEX CYP2C9: *01A / *01A, Agena Bioscience iPLEX ADME PGx Pro: *1 / *1	*1/*1	*1/*1	*1/*1	concordant	concordant	concordant
NA19908	Affymetrix DMET: *1/*5, GenMark eSensor: *1/*1, Luminex xTAG: *1/*5, LifeTech Taqman LDT: *1/*5, Agena Biosciences iPLEX CYP2C9: *01C / *05, Agena Bioscience iPLEX ADME PGx Pro: *1 / *5	*1/*5	*1/*5	*1/*5	concordant	concordant	concordant
NA19920	Affymetrix DMET: *1/*1, GenMark eSensor: *1/*1, Luminex xTAG: *1/*1, LifeTech Taqman LDT: *1/*1, Agena Biosciences iPLEX CYP2C9: *01A / *01A, Agena Bioscience iPLEX ADME PGx Pro: *1 / *1	*1/*1	*1/*1	*1/*1	concordant	concordant	concordant
NA20296	Affymetrix DMET: *1/*1, GenMark eSensor: *1/*1, Luminex xTAG: *1/*1, LifeTech Taqman LDT: *1/*1, Agena Biosciences iPLEX CYP2C9: *01A / *01A, Agena Bioscience iPLEX ADME PGx Pro: *1 / *1	*1/*1	*1/*1	*1/*1	concordant	concordant	concordant
NA20509	Affymetrix DMET: *1/*1, GenMark eSensor: *1/*1, Luminex xTAG: *1/*1, LifeTech Taqman LDT: *1/*1, Agena Biosciences iPLEX CYP2C9: *01B / *01B, Agena Bioscience iPLEX ADME PGx Pro: *1 / *1	*1/*1	*1/*1	*1/*1	concordant	concordant	concordant
NA11832	Affymetrix DMET: *1/*3, GenMark eSensor: *1/*3, Luminex xTAG: *1/*3, LifeTech Taqman LDT: *1/*3, Agena Biosciences iPLEX CYP2C9: *01B / *18RE, Agena Bioscience iPLEX ADME PGx Pro: *1 / *3;*18	*1/*3 (*18)	*1/*3	*1/*3	concordant	concordant	concordant
NA18519	Affymetrix DMET: *1/*5, GenMark eSensor: *1/*1, Luminex xTAG: *1/*5, LifeTech Taqman LDT: *1/*5, Agena Biosciences iPLEX CYP2C9: *01C / *05, Agena Bioscience iPLEX ADME PGx Pro: *1 / *5	*1/*5	*1/*5	*1/*5	concordant	concordant	concordant
NA18552	Affymetrix DMET: *1/*1, GenMark eSensor: *1/*1, Luminex xTAG: *1/*1, LifeTech Taqman LDT: *1/*1, Agena Biosciences iPLEX CYP2C9: *01A / *01A, Agena Bioscience iPLEX ADME PGx Pro: *1 / *1	*1/*1	*1/*1	*1/*1	concordant	concordant	concordant

## Sheet: CYP2D6
Sample ID	Details of individual assays	GeT-RM consensus	PharmVIP	PharmCAT	PharmVIP vs GeT-RM	PharmCAT vs GeT-RM	PharmVIP vs PharmCAT	Note
NA19819	Affymetrix DMET: *2/*4/XN;*1/UNK,*10/UNK,UNK/UNK, Luminex xTAG: *2/*4, DUP, LifeTech Taqman LDT: *2/*4x2, *2x2/*4, Agena Biosciences iPLEX CYP2D6: *02 / *04 dup, Agena Bioscience iPLEX ADME PGx Pro: *1 / *4, Autogenomics: *2/*4/*XN	*2/*4/*XN	*4/*65	*4/*65	discordant	discordant	concordant	Allele(s) are in allele definition table used by the tools but are not in the list of alleles detected by assay platforms.
NA19920	Affymetrix DMET: *1/*4;*10/UNK/XN, Luminex xTAG: *1/*4, DUP, LifeTech Taqman LDT: *1/*4x2, *1x2/*4, Agena Biosciences iPLEX CYP2D6: *01 / *04 dup, Agena Bioscience iPLEX ADME PGx Pro: *1 / *4, Autogenomics: *1/*4/*XN	*1/*4/*XN	*39/*4	*4/*39	discordant	discordant	concordant	Allele(s) are in allele definition table used by the tools but are not in the list of alleles detected by assay platforms.
NA18564	Affymetrix DMET: *2/*10;*1/UNK; Potential Hybrid Diplotype, Luminex xTAG: *2/*10, LifeTech Taqman LDT: *2/*10, Agena Biosciences iPLEX CYP2D6: *02 / *36, Agena Bioscience iPLEX ADME PGx Pro: *2A;*31;*51 / *10;*36;*37;*47;*49;*52;*54;*57;*65;*72, Autogenomics: *2A/*10	*2/(*10 [*36])	*4/*65	*4/*65	discordant	discordant	concordant	Allele(s) are in allele definition table used by the tools but are not in the list of alleles detected by assay platforms.
NA18980	Affymetrix DMET: *2/*10;*1/UNK; Potential Hybrid Diplotype, Luminex xTAG: *2/*10, LifeTech Taqman LDT: *2/*10, Agena Biosciences iPLEX CYP2D6: *02 / *36, Agena Bioscience iPLEX ADME PGx Pro: *2A;*31;*51 / *10;*36;*37;*47;*49;*52;*54;*57;*65;*72, Autogenomics: *2A/*10	*2/(*10 [*36])	*4/*65	*4/*65	discordant	discordant	concordant	Allele(s) are in allele definition table used by the tools but are not in the list of alleles detected by assay platforms.
NA19917	Affymetrix DMET: -, Luminex xTAG: -, LifeTech Taqman LDT: *1/*17, Agena Biosciences iPLEX CYP2D6: *01 / *30, Agena Bioscience iPLEX ADME PGx Pro: *1 / *17, Autogenomics: -	*1/*17 (*40)	*17/*45	*17/*45	discordant	discordant	concordant	Allele(s) are in allele definition table used by the tools but are not in the list of alleles detected by assay platforms.
NA18572	Affymetrix DMET: -, Luminex xTAG: -, LifeTech Taqman LDT: *10/*41, Agena Biosciences iPLEX CYP2D6: *36 / *41 dup, Agena Bioscience iPLEX ADME PGx Pro: *10;*36;*37;*47;*49;*52;*54;*57;*65;*72 / *41, Autogenomics: -	(*36)/*41	*10/*69	*10/*69	discordant	discordant	concordant	Possibly caused by different allele definitions, such as the different combinations of variants for defining the haplotypes used by the GeT-RM assays, and by the Astrolabe tool employed by PharmVIP and PharmCAT.
NA18526	Affymetrix DMET: *1/*10; Potential Hybrid Diplotyp, Luminex xTAG: *1/*10, LifeTech Taqman LDT: *1/*10, Agena Biosciences iPLEX CYP2D6: *01 / *36 dup, Agena Bioscience iPLEX ADME PGx Pro: *1 / *10;*36;*37;*47;*49;*52;*54;*57;*65;*72, Autogenomics: *1/*10	*1/(*10 [*36])	*10/*39	*10/*39	discordant	discordant	concordant	Allele(s) are in allele definition table used by the tools but are not in the list of alleles detected by assay platforms.
NA18563	Affymetrix DMET: -, Luminex xTAG: -, LifeTech Taqman LDT: *1/*10, Agena Biosciences iPLEX CYP2D6: *01 / *36 dup, Agena Bioscience iPLEX ADME PGx Pro: *1 / *10;*36;*37;*47;*49;*52;*54;*57;*65;*72, Autogenomics: -	*1/(*36)	*10/*39	*10/*39	discordant	discordant	concordant	Allele(s) are in allele definition table used by the tools but are not in the list of alleles detected by assay platforms.
NA19908	Affymetrix DMET: *1/*2, Luminex xTAG: *1/*2, LifeTech Taqman LDT: *1/*2, Agena Biosciences iPLEX CYP2D6: *01 / *02, Agena Bioscience iPLEX ADME PGx Pro: *1 / *1, Autogenomics: *1/*2	*1/*2	*43/*45	*43/*45	discordant	discordant	concordant	Allele(s) are in allele definition table used by the tools but are not in the list of alleles detected by assay platforms.
NA06993	Affymetrix DMET: -, Luminex xTAG: -, LifeTech Taqman LDT: *2/*4, Agena Biosciences iPLEX CYP2D6: *04 / *35, Agena Bioscience iPLEX ADME PGx Pro: *2A;*31;*51 / *4, Autogenomics: -	*2(*35)/*4	*4/*65	*4/*65	discordant	discordant	concordant	Allele(s) are in allele definition table used by the tools but are not in the list of alleles detected by assay platforms.
NA07056	Affymetrix DMET: *2/*4;*1/UNK,*10/UNK,UNK/UNK, Luminex xTAG: *2/*4, LifeTech Taqman LDT: *2/*4, Agena Biosciences iPLEX CYP2D6: *02 / *04, Agena Bioscience iPLEX ADME PGx Pro: *2A;*31;*51 / *4, Autogenomics: *2A/*4	*2/*4	*4/*65	*4/*65	discordant	discordant	concordant	Allele(s) are in allele definition table used by the tools but are not in the list of alleles detected by assay platforms.
NA19174	Affymetrix DMET: *4/*40;*1/UNK,*2/UNK,*10/UNK,*17/UNK,*64/UNK,UNK/UNK, Luminex xTAG: *4/*17, LifeTech Taqman LDT: unspecified haplotype, Agena Biosciences iPLEX CYP2D6: *04 / *30, Agena Bioscience iPLEX ADME PGx Pro: *4 / *17, Autogenomics: *4/*17	no consensus (*4/*40)	*4/*65	*4/*65	discordant	discordant	concordant	Allele(s) are in allele definition table used by the tools but are not in the list of alleles detected by assay platforms.
HG00276	Affymetrix DMET: *4/*5, Luminex xTAG: *4/*5, LifeTech Taqman LDT: *4/*5, Agena Biosciences iPLEX CYP2D6: *4/*5, Agena Bioscience iPLEX ADME PGx Pro: *4 / *5, Autogenomics: *4/*5	*4/*5	*4/*4	*4/*4	discordant	discordant	concordant	Possibly caused by different allele definitions, such as the different combinations of variants for defining the haplotypes used by the GeT-RM assays, and by the Astrolabe tool employed by PharmVIP and PharmCAT.
HG01190	Affymetrix DMET: *4/*5, Luminex xTAG: *4/*5, LifeTech Taqman LDT: *4/*5, Agena Biosciences iPLEX CYP2D6: *4/*5, Agena Bioscience iPLEX ADME PGx Pro: *4 / *5, Autogenomics: *4/*5	*4/*5	*4/*4	*4/*4	discordant	discordant	concordant	Possibly caused by different allele definitions, such as the different combinations of variants for defining the haplotypes used by the GeT-RM assays, and by the Astrolabe tool employed by PharmVIP and PharmCAT.
NA10831	Affymetrix DMET: *4/*5, Luminex xTAG: *4/*5, LifeTech Taqman LDT: *4/*5, Agena Biosciences iPLEX CYP2D6: *4/*5, Agena Bioscience iPLEX ADME PGx Pro: *4 / *5, Autogenomics: *4/*5	*4/*5	*4/*4	*4/*4	discordant	discordant	concordant	Possibly caused by different allele definitions, such as the different combinations of variants for defining the haplotypes used by the GeT-RM assays, and by the Astrolabe tool employed by PharmVIP and PharmCAT.
NA10847	Affymetrix DMET: *1/*41;*2/UNK, Luminex xTAG: *1/*41, LifeTech Taqman LDT: *1/*41, Agena Biosciences iPLEX CYP2D6: *01 / *41, Agena Bioscience iPLEX ADME PGx Pro: *1 / *41, Autogenomics: *1/*41	*1/*41	*39/*41	*39/*41	discordant	discordant	concordant	Allele(s) are in allele definition table used by the tools but are not in the list of alleles detected by assay platforms.
NA19095	Affymetrix DMET: -;*1/UNK,*2/UNK, Luminex xTAG: *1/*29, LifeTech Taqman LDT: *1/*29, Agena Biosciences iPLEX CYP2D6: *01 / *29, Agena Bioscience iPLEX ADME PGx Pro: *1 / *1, Autogenomics: *1/*29	*1/*29	*29/*39	*29/*39	discordant	discordant	concordant	Allele(s) are in allele definition table used by the tools but are not in the list of alleles detected by assay platforms.
NA18861	Affymetrix DMET: *29/*5, Luminex xTAG: *5/*29, LifeTech Taqman LDT: *5/*29, Agena Biosciences iPLEX CYP2D6: *29/*5, Agena Bioscience iPLEX ADME PGx Pro: *1 / *5, Autogenomics: *29/*5	*5/*29	*29/*29	*29/*29	discordant	discordant	concordant	Allele(s) are in allele definition table used by the tools but are not in the list of alleles detected by assay platforms.
HG00436	Affymetrix DMET: *1/*2; *XN, Luminex xTAG: No Call, LifeTech Taqman LDT: *1/*2xn, Agena Biosciences iPLEX CYP2D6: *01 / *02 dup, Agena Bioscience iPLEX ADME PGx Pro: *1 / *2A;*31;*51, Autogenomics: *1/*2A/*XN	*1/*2XN	*2/*71	*2/*71	discordant	discordant	concordant	Allele(s) are in allele definition table used by the tools but are not in the list of alleles detected by assay platforms.
NA10865	Affymetrix DMET: -, Luminex xTAG: -, LifeTech Taqman LDT: *1/*41, Agena Biosciences iPLEX CYP2D6: *01 / *41, Agena Bioscience iPLEX ADME PGx Pro: *1 / *41, Autogenomics: -	*1/*41	*2/*41	*2/*41	discordant	discordant	concordant	Possibly caused by different allele definitions, such as the different combinations of variants for defining the haplotypes used by the GeT-RM assays, and by the Astrolabe tool employed by PharmVIP and PharmCAT.
NA12003	Affymetrix DMET: *2/*4;*1/UNK,*10/UNK,UNK/UNK, Luminex xTAG: *4/*35, LifeTech Taqman LDT: *2/*4, Agena Biosciences iPLEX CYP2D6: *04 / *35, Agena Bioscience iPLEX ADME PGx Pro: *2A;*31;*51 / *4, Autogenomics: *2A/*4	*4/*35	*2/*4	*2/*4	discordant	discordant	concordant	Predicted result is not concordanted with consensus diplotype, but is detected in some assays.
NA12006	Affymetrix DMET: *4/*41;*1/UNK,*2/UNK,*10/UNK,UNK/UNK, Luminex xTAG: *4/*41, LifeTech Taqman LDT: *4/*41, Agena Biosciences iPLEX CYP2D6: *04 / *41, Agena Bioscience iPLEX ADME PGx Pro: *4 / *41, Autogenomics: *4/*41	*4/*41	*2/*4	*2/*4	discordant	discordant	concordant	Possibly caused by different allele definitions, such as the different combinations of variants for defining the haplotypes used by the GeT-RM assays, and by the Astrolabe tool employed by PharmVIP and PharmCAT.
NA20509	Affymetrix DMET: *2/*4;*1/UNK,*10/UNK,UNK/UNK, Luminex xTAG: *4/*35, LifeTech Taqman LDT: *2/*4, Agena Biosciences iPLEX CYP2D6: *04 / *35, Agena Bioscience iPLEX ADME PGx Pro: *2A;*31;*51 / *4, Autogenomics: *4/*2A	*4/*35	*2/*4	*2/*4	discordant	discordant	concordant	Predicted result is not concordanted with consensus diplotype, but is detected in some assays.
NA19147	Affymetrix DMET: *17/*29;*2/UNK,UNK/UNK, Luminex xTAG: *17/*29, LifeTech Taqman LDT: *17/*29, Agena Biosciences iPLEX CYP2D6: *17 / *29, Agena Bioscience iPLEX ADME PGx Pro: *1 / *17, Autogenomics: *17/*29	*17/*29	*2/*29	*2/*29	discordant	discordant	concordant	Possibly caused by different allele definitions, such as the different combinations of variants for defining the haplotypes used by the GeT-RM assays, and by the Astrolabe tool employed by PharmVIP and PharmCAT.
NA12336	Affymetrix DMET: -, Luminex xTAG: -, LifeTech Taqman LDT: *5/*41, Agena Biosciences iPLEX CYP2D6: *41 / *5, Agena Bioscience iPLEX ADME PGx Pro: *41 / *5, Autogenomics: -	*5/*41	*2/*2	*2/*2	discordant	discordant	concordant	Possibly caused by different allele definitions, such as the different combinations of variants for defining the haplotypes used by the GeT-RM assays, and by the Astrolabe tool employed by PharmVIP and PharmCAT.
NA12815	Affymetrix DMET: -, Luminex xTAG: -, LifeTech Taqman LDT: *2/*41, Agena Biosciences iPLEX CYP2D6: *02 / *41, Agena Bioscience iPLEX ADME PGx Pro: *2A:21;*31;*35;multiple / *41;*69, Autogenomics: -	*2/*41	*2/*2	*2/*2	discordant	discordant	concordant	Possibly caused by different allele definitions, such as the different combinations of variants for defining the haplotypes used by the GeT-RM assays, and by the Astrolabe tool employed by PharmVIP and PharmCAT.
NA18868	Affymetrix DMET: *2/*5, Luminex xTAG: *2/*5, LifeTech Taqman LDT: *2/*5, Agena Biosciences iPLEX CYP2D6: *2/*5, Agena Bioscience iPLEX ADME PGx Pro: *1/*5, Autogenomics: *2/*5	*2/*5	*2/*2	*2/*2	discordant	discordant	concordant	Possibly caused by different allele definitions, such as the different combinations of variants for defining the haplotypes used by the GeT-RM assays, and by the Astrolabe tool employed by PharmVIP and PharmCAT.
NA19035	Affymetrix DMET: -, Luminex xTAG: -, LifeTech Taqman LDT: *2/*5, Agena Biosciences iPLEX CYP2D6: *02 / *5, Agena Bioscience iPLEX ADME PGx Pro: *2A;*31;*51 / *5, Autogenomics: -	*2/*5	*2/*2	*2/*2	discordant	discordant	concordant	Possibly caused by different allele definitions, such as the different combinations of variants for defining the haplotypes used by the GeT-RM assays, and by the Astrolabe tool employed by PharmVIP and PharmCAT.
NA18484	Affymetrix DMET: *1/*17;*2/UNK, Luminex xTAG: *1/*17, LifeTech Taqman LDT: *1/*17, Agena Biosciences iPLEX CYP2D6: *01 / *17, Agena Bioscience iPLEX ADME PGx Pro: *1 / *17, Autogenomics: *1/*17	*1/*17	*17/*39	*17/*39	discordant	discordant	concordant	Allele(s) are in allele definition table used by the tools but are not in the list of alleles detected by assay platforms.
NA19238	Affymetrix DMET: -, Luminex xTAG: -, LifeTech Taqman LDT: *1/*17, Agena Biosciences iPLEX CYP2D6: *01 / *17, Agena Bioscience iPLEX ADME PGx Pro: *1 / *1, Autogenomics: -	*1/*17	*17/*39	*17/*39	discordant	discordant	concordant	Allele(s) are in allele definition table used by the tools but are not in the list of alleles detected by assay platforms.
NA19239	Affymetrix DMET: *1/*17,*15/*17;*1/UNK,*2/UNK,*15/UNK,UNK/UNK, Luminex xTAG: *15/*17, LifeTech Taqman LDT: *1/*17, Agena Biosciences iPLEX CYP2D6: *15 / *17, Agena Bioscience iPLEX ADME PGx Pro: *15 / *17, Autogenomics: *1/*17	*15/*17	*17/*39	*17/*39	discordant	discordant	concordant	Allele(s) are in allele definition table used by the tools but are not in the list of alleles detected by assay platforms.
NA18873	Affymetrix DMET: -, Luminex xTAG: -, LifeTech Taqman LDT: *5/*17, Agena Biosciences iPLEX CYP2D6: *17 / *5, Agena Bioscience iPLEX ADME PGx Pro: *1;*6;*17 / *5, Autogenomics: -	*5/*17	*17/*17	*17/*17	discordant	discordant	concordant	Possibly caused by different allele definitions, such as the different combinations of variants for defining the haplotypes used by the GeT-RM assays, and by the Astrolabe tool employed by PharmVIP and PharmCAT.
NA19143	Affymetrix DMET: *2/*10;*1/UNK, Luminex xTAG: *2/*10, LifeTech Taqman LDT: *2/*10, Agena Biosciences iPLEX CYP2D6: *02 / *10, Agena Bioscience iPLEX ADME PGx Pro: *1 / *10;*36;*37;*47;*49;*52;*54;*57;*65;*72, Autogenomics: *2/*10	*2/*10	*10/*45	*10/*45	discordant	discordant	concordant	Allele(s) are in allele definition table used by the tools but are not in the list of alleles detected by assay platforms.
NA06991	Affymetrix DMET: *1/*4;*10/UNK, Luminex xTAG: *1/*4, LifeTech Taqman LDT: *1/*4, Agena Biosciences iPLEX CYP2D6: *01 / *04, Agena Bioscience iPLEX ADME PGx Pro: *1 / *4, Autogenomics: *1/*4	*1/*4	*10/*4	*4/*10	discordant	discordant	concordant	Possibly caused by different allele definitions, such as the different combinations of variants for defining the haplotypes used by the GeT-RM assays, and by the Astrolabe tool employed by PharmVIP and PharmCAT.
NA07019	Affymetrix DMET: *1/*4;*10/UNK, Luminex xTAG: *1/*4, LifeTech Taqman LDT: *1/*4, Agena Biosciences iPLEX CYP2D6: *01 / *04, Agena Bioscience iPLEX ADME PGx Pro: *1 / *4, Autogenomics: *1/*4	*1/*4	*10/*4	*4/*10	discordant	discordant	concordant	Possibly caused by different allele definitions, such as the different combinations of variants for defining the haplotypes used by the GeT-RM assays, and by the Astrolabe tool employed by PharmVIP and PharmCAT.
NA10846	Affymetrix DMET: -, Luminex xTAG: -, LifeTech Taqman LDT: *1/*4, Agena Biosciences iPLEX CYP2D6: *01 / *04, Agena Bioscience iPLEX ADME PGx Pro: *1 / *4, Autogenomics: -	*1/*4	*10/*4	*4/*10	discordant	discordant	concordant	Possibly caused by different allele definitions, such as the different combinations of variants for defining the haplotypes used by the GeT-RM assays, and by the Astrolabe tool employed by PharmVIP and PharmCAT.
NA10851	Affymetrix DMET: *1/*4;*10/UNK, Luminex xTAG: *1/*4, LifeTech Taqman LDT: *1/*4, Agena Biosciences iPLEX CYP2D6: *01 / *04, Agena Bioscience iPLEX ADME PGx Pro: *1 / *4, Autogenomics: *1/*4	*1/*4	*10/*4	*4/*10	discordant	discordant	concordant	Possibly caused by different allele definitions, such as the different combinations of variants for defining the haplotypes used by the GeT-RM assays, and by the Astrolabe tool employed by PharmVIP and PharmCAT.
NA10854	Affymetrix DMET: *1/*4;*10/UNK, Luminex xTAG: *1/*4, LifeTech Taqman LDT: *1/*4, Agena Biosciences iPLEX CYP2D6: *01 / *04, Agena Bioscience iPLEX ADME PGx Pro: *1 / *4, Autogenomics: *1/*4	*1/*4	*10/*4	*4/*10	discordant	discordant	concordant	Possibly caused by different allele definitions, such as the different combinations of variants for defining the haplotypes used by the GeT-RM assays, and by the Astrolabe tool employed by PharmVIP and PharmCAT.
NA10855	Affymetrix DMET: -, Luminex xTAG: -, LifeTech Taqman LDT: *1/*4, Agena Biosciences iPLEX CYP2D6: *01 / *04, Agena Bioscience iPLEX ADME PGx Pro: *1 / *4, Autogenomics: -	*1/*4	*10/*4	*4/*10	discordant	discordant	concordant	Possibly caused by different allele definitions, such as the different combinations of variants for defining the haplotypes used by the GeT-RM assays, and by the Astrolabe tool employed by PharmVIP and PharmCAT.
NA12145	Affymetrix DMET: *1/*4;*10/UNK, Luminex xTAG: *1/*4, LifeTech Taqman LDT: *1/*4, Agena Biosciences iPLEX CYP2D6: *01 / *04, Agena Bioscience iPLEX ADME PGx Pro: *1 / *4, Autogenomics: *1/*4	*1/*4	*10/*4	*4/*10	discordant	discordant	concordant	Possibly caused by different allele definitions, such as the different combinations of variants for defining the haplotypes used by the GeT-RM assays, and by the Astrolabe tool employed by PharmVIP and PharmCAT.
NA12156	Affymetrix DMET: *1/*4;*10/UNK, Luminex xTAG: *1/*4, LifeTech Taqman LDT: *1/*4, Agena Biosciences iPLEX CYP2D6: *01 / *04, Agena Bioscience iPLEX ADME PGx Pro: *1 / *4, Autogenomics: *1/*4	*1/*4	*10/*4	*4/*10	discordant	discordant	concordant	Possibly caused by different allele definitions, such as the different combinations of variants for defining the haplotypes used by the GeT-RM assays, and by the Astrolabe tool employed by PharmVIP and PharmCAT.
NA12236	Affymetrix DMET: *1/*4;*10/UNK, Luminex xTAG: *1/*4, LifeTech Taqman LDT: *1/*4, Agena Biosciences iPLEX CYP2D6: *01 / *04, Agena Bioscience iPLEX ADME PGx Pro: *1 / *4, Autogenomics: *1/*4	*1/*4	*10/*4	*4/*10	discordant	discordant	concordant	Possibly caused by different allele definitions, such as the different combinations of variants for defining the haplotypes used by the GeT-RM assays, and by the Astrolabe tool employed by PharmVIP and PharmCAT.
NA18544	Affymetrix DMET: *10/*41;*1/UNK,*2/UNK,UNK/UNK, Luminex xTAG: *10/*41, LifeTech Taqman LDT: *10/*41, Agena Biosciences iPLEX CYP2D6: *10 / *41, Agena Bioscience iPLEX ADME PGx Pro: *10;*36;*37;*47;*49;*52;*54;*57;*65;*72 / *41, Autogenomics: *10/*41	*10/*41	*10/*2	*2/*10	discordant	discordant	concordant	Possibly caused by different allele definitions, such as the different combinations of variants for defining the haplotypes used by the GeT-RM assays, and by the Astrolabe tool employed by PharmVIP and PharmCAT.
NA20296	Affymetrix DMET: *1/*2, Luminex xTAG: *1/*2, LifeTech Taqman LDT: *1/*2, Agena Biosciences iPLEX CYP2D6: *01 / *02D, Agena Bioscience iPLEX ADME PGx Pro: *1 / *2A;*31;*51, Autogenomics: *1/*2A	*1/*2	*1/*45	*1/*45	discordant	discordant	concordant	Allele(s) are in allele definition table used by the tools but are not in the list of alleles detected by assay platforms.
NA07029	Affymetrix DMET: *1/*2, Luminex xTAG: *1/*35, LifeTech Taqman LDT: *1/*2, Agena Biosciences iPLEX CYP2D6: *01 / *35, Agena Bioscience iPLEX ADME PGx Pro: *1 / *2A;*31;*51, Autogenomics: *1/*2A	*1/*35	*1/*2	*1/*2	discordant	discordant	concordant	Predicted result is not concordanted with consensus diplotype, but is detected in some assays.
NA10856	Affymetrix DMET: -, Luminex xTAG: -, LifeTech Taqman LDT: *1/*5, Agena Biosciences iPLEX CYP2D6: *01 / *5, Agena Bioscience iPLEX ADME PGx Pro: *1 / *5, Autogenomics: -	*1/*5	*1/*1	*1/*1	discordant	discordant	concordant	Possibly caused by different allele definitions, such as the different combinations of variants for defining the haplotypes used by the GeT-RM assays, and by the Astrolabe tool employed by PharmVIP and PharmCAT.
NA12873	Affymetrix DMET: *1/*5, Luminex xTAG: *1/*5, LifeTech Taqman LDT: *1/*5, Agena Biosciences iPLEX CYP2D6: *1/*5, Agena Bioscience iPLEX ADME PGx Pro: *1 / *5, Autogenomics: *1/*5	*1/*5	*1/*1	*1/*1	discordant	discordant	concordant	Possibly caused by different allele definitions, such as the different combinations of variants for defining the haplotypes used by the GeT-RM assays, and by the Astrolabe tool employed by PharmVIP and PharmCAT.
NA18855	Affymetrix DMET: *1/*5, Luminex xTAG: *1/*5, LifeTech Taqman LDT: *1/*5, Agena Biosciences iPLEX CYP2D6: *1/*5, Agena Bioscience iPLEX ADME PGx Pro: *1/*5, Autogenomics: *1/*5	*1/*5	*1/*1	*1/*1	discordant	discordant	concordant	Possibly caused by different allele definitions, such as the different combinations of variants for defining the haplotypes used by the GeT-RM assays, and by the Astrolabe tool employed by PharmVIP and PharmCAT.
NA18945	Affymetrix DMET: -, Luminex xTAG: -, LifeTech Taqman LDT: *1/*5, Agena Biosciences iPLEX CYP2D6: *01 / *5, Agena Bioscience iPLEX ADME PGx Pro: *1 / *5, Autogenomics: -	*1/*5	*1/*1	*1/*1	discordant	discordant	concordant	Possibly caused by different allele definitions, such as the different combinations of variants for defining the haplotypes used by the GeT-RM assays, and by the Astrolabe tool employed by PharmVIP and PharmCAT.
NA18992	Affymetrix DMET: *1/*5, Luminex xTAG: *1/*5, LifeTech Taqman LDT: *1/*5, Agena Biosciences iPLEX CYP2D6: *1/*5, Agena Bioscience iPLEX ADME PGx Pro: *1/*5, Autogenomics: *1/*5	*1/*5	*1/*1	*1/*1	discordant	discordant	concordant	Possibly caused by different allele definitions, such as the different combinations of variants for defining the haplotypes used by the GeT-RM assays, and by the Astrolabe tool employed by PharmVIP and PharmCAT.
NA11832	Affymetrix DMET: *1/*4;*10/UNK, Luminex xTAG: *1/*4, LifeTech Taqman LDT: *1/*4, Agena Biosciences iPLEX CYP2D6: *01 / *04, Agena Bioscience iPLEX ADME PGx Pro: *1 / *4, Autogenomics: *1/*4	*1/*4	*10/*4	*4/*10	discordant	discordant	concordant	Possibly caused by different allele definitions, such as the different combinations of variants for defining the haplotypes used by the GeT-RM assays, and by the Astrolabe tool employed by PharmVIP and PharmCAT.
NA18519	Affymetrix DMET: -;*1/UNK,*2/UNK, Luminex xTAG: *1/*29, LifeTech Taqman LDT: *1/*29, Agena Biosciences iPLEX CYP2D6: *01 / *29, Agena Bioscience iPLEX ADME PGx Pro: *1 / *1, Autogenomics: *1/*29	*1/*29	*106/*29	*106/*29	discordant	discordant	concordant	Allele(s) are in allele definition table used by the tools but are not in the list of alleles detected by assay platforms.
NA18552	Affymetrix DMET: *1/*14B;*2/UNK, Luminex xTAG: No Call (*14B/?), LifeTech Taqman LDT: *1/*2, Agena Biosciences iPLEX CYP2D6: *01 / *14B, Agena Bioscience iPLEX ADME PGx Pro: *1 / *2A;*31;*51, Autogenomics: *1/*14	*1/*14	*14/*45	*14/*45	discordant	discordant	concordant	Allele(s) are in allele definition table used by the tools but are not in the list of alleles detected by assay platforms.
NA07000	Affymetrix DMET: -, Luminex xTAG: -, LifeTech Taqman LDT: *2/*9, Agena Biosciences iPLEX CYP2D6: *09 / *35, Agena Bioscience iPLEX ADME PGx Pro: *2A;*31;*51 / *9, Autogenomics: -	*9/*2 (*35)	*2/*9	*2/*9	concordant	concordant	concordant
NA18959	Affymetrix DMET: *2/*10;*1/UNK; Potential Hybrid Diplotype, Luminex xTAG: *2/*10, LifeTech Taqman LDT: *2/*10, Agena Biosciences iPLEX CYP2D6: *02 / *36 dup, Agena Bioscience iPLEX ADME PGx Pro: *2A;*31;*51 / *10;*36;*37;*47;*49;*52;*54;*57;*65;*72, Autogenomics: *2A/*10	*2/(*10 [*36])	*10/*2	*2/*10	concordant	concordant	concordant
NA18565	Affymetrix DMET: *10/*10; Potential Hybrid Diplotype, Luminex xTAG: *10/*10, LifeTech Taqman LDT: *5/*10, Agena Biosciences iPLEX CYP2D6: *10 / *36, Agena Bioscience iPLEX ADME PGx Pro: *10;*36;*37;*47;*49;*52;*54;*57;*65;*72 / *10;*36;*37;*47;*49;*52;*54;*57;*65;*72, Autogenomics: *10/*10	*10/(*10 [*36])	*10/*10	*10/*10	concordant	concordant	concordant
NA18617	Affymetrix DMET: -, Luminex xTAG: -, LifeTech Taqman LDT: *10/*10, Agena Biosciences iPLEX CYP2D6: *10 / *36 dup, Agena Bioscience iPLEX ADME PGx Pro: *10;*36;*37;*47;*49;*52;*54;*57;*65;*72 / *10;*36;*37;*47;*49;*52;*54;*57;*65;*72, Autogenomics: -	*10/(*10 [*36])	*10/*10	*10/*10	concordant	concordant	concordant
NA19785	Affymetrix DMET: -, Luminex xTAG: -, LifeTech Taqman LDT: *1/*2x2, *1x2/*2, Agena Biosciences iPLEX CYP2D6: *01 / *02, Agena Bioscience iPLEX ADME PGx Pro: *1 / *2A;*31;*51, Autogenomics: -	*1/*2(XN)	*1/*2	*1/*2	concordant	concordant	concordant
NA19109	Affymetrix DMET: *2/*29;UNK/UNK; XN, Luminex xTAG: *2/*29, DUP, LifeTech Taqman LDT: *2x2/*29, Agena Biosciences iPLEX CYP2D6: *02 / *29 dup, Agena Bioscience iPLEX ADME PGx Pro: *1 / *2A;*31;*51, Autogenomics: *29,*2A,XN	*2XN/*29	*2/*29	*2/*29	concordant	concordant	concordant
NA19226	Affymetrix DMET: *2/*2/XN, Luminex xTAG: *2/*2, DUP, LifeTech Taqman LDT: *2/*2x2, Agena Biosciences iPLEX CYP2D6: *02 / *02 dup, Agena Bioscience iPLEX ADME PGx Pro: *2A;*31;*51 / *2L;*35;*71, Autogenomics: *2A/*2A/*XN	*2/*2XN	*2/*2	*2/*2	concordant	concordant	concordant
NA19207	Affymetrix DMET: *2/*10;*1/UNK/*XN, Luminex xTAG: No Call, LifeTech Taqman LDT: *2/*10x2, *2x2/*10, Agena Biosciences iPLEX CYP2D6: *02D / *10, Agena Bioscience iPLEX ADME PGx Pro: *2A;*31;*51 / *10;*36;*37;*47;*49;*52;*54;*57;*65;*72, Autogenomics: *2A/*10/*XN	*2/*10/*XN	*10/*2	*2/*10	concordant	concordant	concordant
NA19700	Affymetrix DMET: -, Luminex xTAG: -, LifeTech Taqman LDT: *4/*29, Agena Biosciences iPLEX CYP2D6: *04 / *29, Agena Bioscience iPLEX ADME PGx Pro: *1 / *4, Autogenomics: -	*04 / *29	*29/*4	*4/*29	concordant	concordant	concordant
HG00589	Affymetrix DMET: *1/*2, Luminex xTAG: *1/*2, LifeTech Taqman LDT: *1/*2, Agena Biosciences iPLEX CYP2D6: *01 / *21, Agena Bioscience iPLEX ADME PGx Pro: *1 / *21B, Autogenomics: *1/*2A	*1/*2 (*21)	*1/*2	*1/*2	concordant	concordant	concordant
NA18973	Affymetrix DMET: *1/*2, Luminex xTAG: *1/*2, LifeTech Taqman LDT: *1/*2, Agena Biosciences iPLEX CYP2D6: *01 / *21, Agena Bioscience iPLEX ADME PGx Pro: *1 / *21B, Autogenomics: *1/*2A	*1/*2 (*21)	*1/*2	*1/*2	concordant	concordant	concordant
NA07055	Affymetrix DMET: *4/*4, Luminex xTAG: *4/*4, LifeTech Taqman LDT: *4/*4, Agena Biosciences iPLEX CYP2D6: *04 / *04, Agena Bioscience iPLEX ADME PGx Pro: *4 / *4, Autogenomics: *4/*4	*4/*4	*4/*4	*4/*4	concordant	concordant	concordant
NA12878	Affymetrix DMET: *3/*4;*1/UNK,*10/UNK,UNK/UNK, Luminex xTAG: *3/*4, LifeTech Taqman LDT: *3/*4, Agena Biosciences iPLEX CYP2D6: *03 / *04, Agena Bioscience iPLEX ADME PGx Pro: *3 / *4, Autogenomics: *3/*4	*3/*4	*3/*4	*3/*4	concordant	concordant	concordant
NA10838	Affymetrix DMET: -, Luminex xTAG: -, LifeTech Taqman LDT: *2/*4, Agena Biosciences iPLEX CYP2D6: *02 / *04, Agena Bioscience iPLEX ADME PGx Pro: *2A;*31;*51 / *4, Autogenomics: -	*2/*4	*2/*4	*2/*4	concordant	concordant	concordant
NA12813	Affymetrix DMET: *2/*4;*1/UNK,*10/UNK,UNK/UNK, Luminex xTAG: *2/*4, LifeTech Taqman LDT: *2/*4, Agena Biosciences iPLEX CYP2D6: *02 / *04, Agena Bioscience iPLEX ADME PGx Pro: *2A;*31;*51 / *4, Autogenomics: *2A/*4	*2/*4	*2/*4	*2/*4	concordant	concordant	concordant
NA11881	Affymetrix DMET: -, Luminex xTAG: -, LifeTech Taqman LDT: *2/*3, Agena Biosciences iPLEX CYP2D6: *02 / *03, Agena Bioscience iPLEX ADME PGx Pro: *2A;*31;*51 / *3, Autogenomics: -	*2/*3	*2/*3	*2/*3	concordant	concordant	concordant
NA12753	Affymetrix DMET: -, Luminex xTAG: -, LifeTech Taqman LDT: *2/*3, Agena Biosciences iPLEX CYP2D6: *02 / *03, Agena Bioscience iPLEX ADME PGx Pro: *2A;*31;*51 / *3, Autogenomics: -	*2/*3	*2/*3	*2/*3	concordant	concordant	concordant
NA12892	Affymetrix DMET: -, Luminex xTAG: -, LifeTech Taqman LDT: *2/*3, Agena Biosciences iPLEX CYP2D6: *02 / *03, Agena Bioscience iPLEX ADME PGx Pro: *2A;*31;*51 / *3, Autogenomics: -	*2/*3	*2/*3	*2/*3	concordant	concordant	concordant
NA18942	Affymetrix DMET: *2/*2, Luminex xTAG: *2/*2, LifeTech Taqman LDT: *2/*2, Agena Biosciences iPLEX CYP2D6: *02 / *02, Agena Bioscience iPLEX ADME PGx Pro: *2A;*31;*51 / *2L;*35;*71, Autogenomics: *2A/*2A	*2/*2	*2/*2	*2/*2	concordant	concordant	concordant
NA18952	Affymetrix DMET: *2/*2, Luminex xTAG: *2/*2, LifeTech Taqman LDT: *2/*2, Agena Biosciences iPLEX CYP2D6: *02 / *02, Agena Bioscience iPLEX ADME PGx Pro: *2A;*31;*51 / *2L;*35;*71, Autogenomics: *2A/*2A	*2/*2	*2/*2	*2/*2	concordant	concordant	concordant
NA18518	Affymetrix DMET: *17/*29;*2/UNK,UNK/UNK, Luminex xTAG: *17/*29, LifeTech Taqman LDT: *17/*29, Agena Biosciences iPLEX CYP2D6: *17 / *29, Agena Bioscience iPLEX ADME PGx Pro: *1 / *17, Autogenomics: *17/*29	*17/*29	*17/*29	*17/*29	concordant	concordant	concordant
NA19122	Affymetrix DMET: *2/*17, Luminex xTAG: *2/*17, LifeTech Taqman LDT: *2/*17, Agena Biosciences iPLEX CYP2D6: *02 / *17, Agena Bioscience iPLEX ADME PGx Pro: *1 / *17, Autogenomics: *17/*2	*2/*17	*17/*2	*2/*17	concordant	concordant	concordant
NA11993	Affymetrix DMET: *1/*9, Luminex xTAG: *1/*9, LifeTech Taqman LDT: *1/*9, Agena Biosciences iPLEX CYP2D6: *01 / *09, Agena Bioscience iPLEX ADME PGx Pro: *1 / *9, Autogenomics: *1/*9	*1/*9	*1/*9	*1/*9	concordant	concordant	concordant
NA07348	Affymetrix DMET: *1/*6, Luminex xTAG: *1/*6, LifeTech Taqman LDT: *1/*6, Agena Biosciences iPLEX CYP2D6: *01 / *06, Agena Bioscience iPLEX ADME PGx Pro: *1 / *6, Autogenomics: *1/*6	*1/*6	*1/*6	*1/*6	concordant	concordant	concordant
NA07357	Affymetrix DMET: *1/*6, Luminex xTAG: *1/*6, LifeTech Taqman LDT: *1/*6, Agena Biosciences iPLEX CYP2D6: *01 / *06, Agena Bioscience iPLEX ADME PGx Pro: *1 / *6, Autogenomics: *1/*6	*1/*6	*1/*6	*1/*6	concordant	concordant	concordant
NA07048	Affymetrix DMET: -, Luminex xTAG: -, LifeTech Taqman LDT: *1/*4, Agena Biosciences iPLEX CYP2D6: *01 / *04, Agena Bioscience iPLEX ADME PGx Pro: *1 / *4, Autogenomics: -	*1/*4	*1/*4	*1/*4	concordant	concordant	concordant
NA10859	Affymetrix DMET: -, Luminex xTAG: -, LifeTech Taqman LDT: *1/*2, Agena Biosciences iPLEX CYP2D6: *01 / *02, Agena Bioscience iPLEX ADME PGx Pro: *1 / *2A;*31;*51, Autogenomics: -	*1/*2	*1/*2	*1/*2	concordant	concordant	concordant
NA11839	Affymetrix DMET: *1/*2, Luminex xTAG: *1/*2, LifeTech Taqman LDT: *1/*2, Agena Biosciences iPLEX CYP2D6: *01 / *02, Agena Bioscience iPLEX ADME PGx Pro: *1 / *2A;*31;*51, Autogenomics: *1/*2A	*1/*2	*1/*2	*1/*2	concordant	concordant	concordant
NA18966	Affymetrix DMET: *1/*2, Luminex xTAG: *1/*2, LifeTech Taqman LDT: *1/*2, Agena Biosciences iPLEX CYP2D6: *01 / *02, Agena Bioscience iPLEX ADME PGx Pro: *1 / *2A;*31;*51, Autogenomics: *1/*2A	*1/*2	*1/*2	*1/*2	concordant	concordant	concordant
NA19176	Affymetrix DMET: *1/*2, Luminex xTAG: *1/*2, LifeTech Taqman LDT: *1/*2, Agena Biosciences iPLEX CYP2D6: *01 / *02, Agena Bioscience iPLEX ADME PGx Pro: *1 / *2A;*31;*51, Autogenomics: *1/*2A	*1/*2	*1/*2	*1/*2	concordant	concordant	concordant
NA12717	Affymetrix DMET: *1/*1, Luminex xTAG: *1/*1, LifeTech Taqman LDT: *1/*1, Agena Biosciences iPLEX CYP2D6: *01 / *01, Agena Bioscience iPLEX ADME PGx Pro: *1 / *1, Autogenomics: *1	*1/*1	*1/*1	*1/*1	concordant	concordant	concordant
NA19003	Affymetrix DMET: *1/*1, Luminex xTAG: *1/*1, LifeTech Taqman LDT: *1/*1, Agena Biosciences iPLEX CYP2D6: *01 / *01, Agena Bioscience iPLEX ADME PGx Pro: *1 / *1, Autogenomics: *1/*1	*1/*1	*1/*1	*1/*1	concordant	concordant	concordant
NA19007	Affymetrix DMET: *1/*1, Luminex xTAG: *1/*1, LifeTech Taqman LDT: *1/*1, Agena Biosciences iPLEX CYP2D6: *01 / *01, Agena Bioscience iPLEX ADME PGx Pro: *1 / *1, Autogenomics: *1	*1/*1	*1/*1	*1/*1	concordant	concordant	concordant
NA19213	Affymetrix DMET: *1/*1, Luminex xTAG: *1/*1, LifeTech Taqman LDT: *1/*1, Agena Biosciences iPLEX CYP2D6: *01 / *01, Agena Bioscience iPLEX ADME PGx Pro: *1 / *1, Autogenomics: *1	*1/*1	*1/*1	*1/*1	concordant	concordant	concordant
NA19789	Affymetrix DMET: *1/*1, Luminex xTAG: *1/*1, LifeTech Taqman LDT: *1/*1, Agena Biosciences iPLEX CYP2D6: *01 / *01, Agena Bioscience iPLEX ADME PGx Pro: *1 / *1, Autogenomics: *1	*1/*1	*1/*1	*1/*1	concordant	concordant	concordant

## Sheet: CYP3A5
Sample ID	Details of individual assays	GeT-RM consensus	PharmVIP	PharmCAT	PharmVIP vs GeT-RM	PharmCAT vs GeT-RM	PharmVIP vs PharmCAT	Note
HG00436	Affymetrix DMET: *3C/*3G, GenMark eSensor: *3A,E-K/*3A,E-K, LifeTech Taqman LDT: *3/*3, Agena Bioscience iPLEX ADME PGx Pro: *3 / *3G, Autogenomics: *1D,*1D;*3,*3	*3/*3	?/?	not called	discordant	discordant	concordant	PharmVIP reports an unknown diplotype. The assay platforms may depend on different sets of variant positions (compared with CPIC allele definition table) for defining the alleles and information from these positions may not be able to differentiate the novel alleles from the known alleles.
NA19920	Affymetrix DMET: *7/*7, GenMark eSensor: *7/*7, LifeTech Taqman LDT: *7/*7, Agena Bioscience iPLEX ADME PGx Pro: *7 / *7, Autogenomics: *7,*7	*7/*7	*7/*7	*7/*7	concordant	concordant	concordant
NA19143	Affymetrix DMET: *6/*7;*1A/UNK, GenMark eSensor: *6/*7, LifeTech Taqman LDT: *6/*7, Agena Bioscience iPLEX ADME PGx Pro: *6 / *7, Autogenomics: *6;*7	*6/*7	*6/*7	*6/*7	concordant	concordant	concordant
NA19207	Affymetrix DMET: *3C/*7;*1A/UNK, GenMark eSensor: *7/*3A,E-K, LifeTech Taqman LDT: *3/*7, Agena Bioscience iPLEX ADME PGx Pro: *3 / *7, Autogenomics: *1D; *3; *7	*3/*7	*3/*7	*3/*7	concordant	concordant	concordant
NA18855	Affymetrix DMET: *3C/*6;*1A/UNK, GenMark eSensor: *6/*3A,E-K, LifeTech Taqman LDT: *3/*6, Agena Bioscience iPLEX ADME PGx Pro: *3 / *6, Autogenomics: *1D; *3; *6	*3/*6	*3/*6	*3/*6	concordant	concordant	concordant
NA19819	Affymetrix DMET: *3C/*6;*1A/UNK, GenMark eSensor: *6/*3A,E-K, LifeTech Taqman LDT: *3/*6, Agena Bioscience iPLEX ADME PGx Pro: *3 / *6, Autogenomics: *1D;*3,*6	*3/*6	*3/*6	*3/*6	concordant	concordant	concordant
HG00276	Affymetrix DMET: *3C/*3C, GenMark eSensor: *3A,E-K/*3A,E-K, LifeTech Taqman LDT: *3/*3, Agena Bioscience iPLEX ADME PGx Pro: *3 / *3, Autogenomics: *1D,*1D;*3,*3	*3/*3	*3/*3	*3/*3	concordant	concordant	concordant
HG00589	Affymetrix DMET: *3C/*3C, GenMark eSensor: *3A,E-K/*3A,E-K, LifeTech Taqman LDT: *3/*3, Agena Bioscience iPLEX ADME PGx Pro: *3 / *3, Autogenomics: *1D,*1D;*3,*3	*3/*3	*3/*3	*3/*3	concordant	concordant	concordant
NA06991	Affymetrix DMET: *3C/*3C, GenMark eSensor: *3A,E-K/*3A,E-K, LifeTech Taqman LDT: *3/*3, Agena Bioscience iPLEX ADME PGx Pro: *3 / *3, Autogenomics: *1D,*1D;*3,*3	*3/*3	*3/*3	*3/*3	concordant	concordant	concordant
NA06993	Affymetrix DMET: -, GenMark eSensor: -, LifeTech Taqman LDT: *3/*3, Agena Bioscience iPLEX ADME PGx Pro: *3 / *3, Autogenomics: -	*3/*3	*3/*3	*3/*3	concordant	concordant	concordant
NA07019	Affymetrix DMET: *3C/*3C, GenMark eSensor: *3A,E-K/*3A,E-K, LifeTech Taqman LDT: *3/*3, Agena Bioscience iPLEX ADME PGx Pro: *3 / *3, Autogenomics: *1D,*1D;*3,*3	*3/*3	*3/*3	*3/*3	concordant	concordant	concordant
NA07048	Affymetrix DMET: -, GenMark eSensor: -, LifeTech Taqman LDT: *3/*3, Agena Bioscience iPLEX ADME PGx Pro: *3 / *3, Autogenomics: -	*3/*3	*3/*3	*3/*3	concordant	concordant	concordant
NA07055	Affymetrix DMET: *3C/*3C, GenMark eSensor: *3A,E-K/*3A,E-K, LifeTech Taqman LDT: *3/*3, Agena Bioscience iPLEX ADME PGx Pro: *3 / *3, Autogenomics: *1D,*1D;*3,*3	*3/*3	*3/*3	*3/*3	concordant	concordant	concordant
NA07056	Affymetrix DMET: *3C/*3C, GenMark eSensor: *3A,E-K/*3A,E-K, LifeTech Taqman LDT: *3/*3, Agena Bioscience iPLEX ADME PGx Pro: *3 / *3, Autogenomics: *1D,*1D;*3,*3	*3/*3	*3/*3	*3/*3	concordant	concordant	concordant
NA07348	Affymetrix DMET: *3C/*3C, GenMark eSensor: *3A,E-K/*3A,E-K, LifeTech Taqman LDT: *3/*3, Agena Bioscience iPLEX ADME PGx Pro: *3 / *3, Autogenomics: *1D,*1D;*3,*3	*3/*3	*3/*3	*3/*3	concordant	concordant	concordant
NA07357	Affymetrix DMET: *3C/*3C, GenMark eSensor: *3A,E-K/*3A,E-K, LifeTech Taqman LDT: *3/*3, Agena Bioscience iPLEX ADME PGx Pro: *3 / *3, Autogenomics: *1D,*1D;*3,*3	*3/*3	*3/*3	*3/*3	concordant	concordant	concordant
NA10831	Affymetrix DMET: *3C/*3C, GenMark eSensor: *3A,E-K/*3A,E-K, LifeTech Taqman LDT: *3/*3, Agena Bioscience iPLEX ADME PGx Pro: *3 / *3, Autogenomics: *1D,*1D;*3,*3	*3/*3	*3/*3	*3/*3	concordant	concordant	concordant
NA10838	Affymetrix DMET: -, GenMark eSensor: -, LifeTech Taqman LDT: *3/*3, Agena Bioscience iPLEX ADME PGx Pro: *3 / *3, Autogenomics: -	*3/*3	*3/*3	*3/*3	concordant	concordant	concordant
NA10846	Affymetrix DMET: -, GenMark eSensor: -, LifeTech Taqman LDT: *3/*3, Agena Bioscience iPLEX ADME PGx Pro: *3 / *3, Autogenomics: -	*3/*3	*3/*3	*3/*3	concordant	concordant	concordant
NA10847	Affymetrix DMET: *3C/*3C, GenMark eSensor: *3A,E-K/*3A,E-K, LifeTech Taqman LDT: *3/*3, Agena Bioscience iPLEX ADME PGx Pro: *3 / *3, Autogenomics: *1D,*1D;*3,*3	*3/*3	*3/*3	*3/*3	concordant	concordant	concordant
NA10851	Affymetrix DMET: *3C/*3C, GenMark eSensor: *3A,E-K/*3A,E-K, LifeTech Taqman LDT: *3/*3, Agena Bioscience iPLEX ADME PGx Pro: *3 / *3, Autogenomics: *1D,*1D;*3,*3	*3/*3	*3/*3	*3/*3	concordant	concordant	concordant
NA10855	Affymetrix DMET: -, GenMark eSensor: -, LifeTech Taqman LDT: *3/*3, Agena Bioscience iPLEX ADME PGx Pro: *3 / *3, Autogenomics: -	*3/*3	*3/*3	*3/*3	concordant	concordant	concordant
NA10859	Affymetrix DMET: -, GenMark eSensor: -, LifeTech Taqman LDT: *3/*3, Agena Bioscience iPLEX ADME PGx Pro: *3 / *3, Autogenomics: -	*3/*3	*3/*3	*3/*3	concordant	concordant	concordant
NA10865	Affymetrix DMET: -, GenMark eSensor: -, LifeTech Taqman LDT: *3/*3, Agena Bioscience iPLEX ADME PGx Pro: *3 / *3, Autogenomics: -	*3/*3	*3/*3	*3/*3	concordant	concordant	concordant
NA11881	Affymetrix DMET: -, GenMark eSensor: -, LifeTech Taqman LDT: *3/*3, Agena Bioscience iPLEX ADME PGx Pro: *3 / *3, Autogenomics: -	*3/*3	*3/*3	*3/*3	concordant	concordant	concordant
NA11993	Affymetrix DMET: *3C/*3C, GenMark eSensor: *3A,E-K/*3A,E-K, LifeTech Taqman LDT: *3/*3, Agena Bioscience iPLEX ADME PGx Pro: *3 / *3, Autogenomics: *1D,*1D;*3,*3	*3/*3	*3/*3	*3/*3	concordant	concordant	concordant
NA12006	Affymetrix DMET: *3C/*3C,*3C/*3K,*3K/*3K, GenMark eSensor: *3A,E-K/*3A,E-K, LifeTech Taqman LDT: *3/*3, Agena Bioscience iPLEX ADME PGx Pro: *3 / *3K;*10, Autogenomics: *1D,*1D;*3,*3	*3/*3	*3/*3	*3/*3	concordant	concordant	concordant
NA12145	Affymetrix DMET: *3C/*3C, GenMark eSensor: *3A,E-K/*3A,E-K, LifeTech Taqman LDT: *3/*3, Agena Bioscience iPLEX ADME PGx Pro: *3 / *3, Autogenomics: *1D,*1D;*3,*3	*3/*3	*3/*3	*3/*3	concordant	concordant	concordant
NA12156	Affymetrix DMET: *3C/*3C, GenMark eSensor: *3A,E-K/*3A,E-K, LifeTech Taqman LDT: *3/*3, Agena Bioscience iPLEX ADME PGx Pro: *3 / *3, Autogenomics: *1D,*1D;*3,*3	*3/*3	*3/*3	*3/*3	concordant	concordant	concordant
NA12236	Affymetrix DMET: *3C/*3C, GenMark eSensor: *3A,E-K/*3A,E-K, LifeTech Taqman LDT: *3/*3, Agena Bioscience iPLEX ADME PGx Pro: *3 / *3, Autogenomics: *1D,*1D;*3,*3	*3/*3	*3/*3	*3/*3	concordant	concordant	concordant
NA12336	Affymetrix DMET: -, GenMark eSensor: -, LifeTech Taqman LDT: *3/*3, Agena Bioscience iPLEX ADME PGx Pro: *3 / *3, Autogenomics: -	*3/*3	*3/*3	*3/*3	concordant	concordant	concordant
NA12753	Affymetrix DMET: -, GenMark eSensor: -, LifeTech Taqman LDT: *3/*3, Agena Bioscience iPLEX ADME PGx Pro: *3 / *3, Autogenomics: -	*3/*3	*3/*3	*3/*3	concordant	concordant	concordant
NA12813	Affymetrix DMET: *3C/*3C, GenMark eSensor: *3A,E-K/*3A,E-K, LifeTech Taqman LDT: *3/*3, Agena Bioscience iPLEX ADME PGx Pro: *3 / *3, Autogenomics: *1D,*1D;*3,*3	*3/*3	*3/*3	*3/*3	concordant	concordant	concordant
NA12815	Affymetrix DMET: -, GenMark eSensor: -, LifeTech Taqman LDT: *3/*3, Agena Bioscience iPLEX ADME PGx Pro: *3 / *3, Autogenomics: -	*3/*3	*3/*3	*3/*3	concordant	concordant	concordant
NA12873	Affymetrix DMET: *3C/*3C, GenMark eSensor: *3C,D,L/*3A,E-K, LifeTech Taqman LDT: *3/*3, Agena Bioscience iPLEX ADME PGx Pro: *3 / *3, Autogenomics: *1D;*3,*3	*3/*3	*3/*3	*3/*3	concordant	concordant	concordant
NA12878	Affymetrix DMET: *3C/*3C, GenMark eSensor: *3A,E-K/*3A,E-K, LifeTech Taqman LDT: *3/*3, Agena Bioscience iPLEX ADME PGx Pro: *3 / *3, Autogenomics: *1D,*1D;*3,*3	*3/*3	*3/*3	*3/*3	concordant	concordant	concordant
NA12892	Affymetrix DMET: -, GenMark eSensor: -, LifeTech Taqman LDT: *3/*3, Agena Bioscience iPLEX ADME PGx Pro: *3 / *3, Autogenomics: -	*3/*3	*3/*3	*3/*3	concordant	concordant	concordant
NA18617	Affymetrix DMET: -, GenMark eSensor: -, LifeTech Taqman LDT: *3/*3, Agena Bioscience iPLEX ADME PGx Pro: *3 / *3, Autogenomics: -	*3/*3	*3/*3	*3/*3	concordant	concordant	concordant
NA18942	Affymetrix DMET: *3C/*3C, GenMark eSensor: *3A,E-K/*3A,E-K, LifeTech Taqman LDT: *3/*3, Agena Bioscience iPLEX ADME PGx Pro: *3 / *3, Autogenomics: *1D,*1D;*3,*3	*3/*3	*3/*3	*3/*3	concordant	concordant	concordant
NA18952	Affymetrix DMET: *3C/*3C, GenMark eSensor: *3A,E-K/*3A,E-K, LifeTech Taqman LDT: *3/*3, Agena Bioscience iPLEX ADME PGx Pro: *3 / *3, Autogenomics: *1D,*1D;*3,*3	*3/*3	*3/*3	*3/*3	concordant	concordant	concordant
NA18992	Affymetrix DMET: *3C/*3C, GenMark eSensor: *3A,E-K/*3A,E-K, LifeTech Taqman LDT: *3/*3, Agena Bioscience iPLEX ADME PGx Pro: *3 / *3, Autogenomics: *1D,*1D;*3,*3	*3/*3	*3/*3	*3/*3	concordant	concordant	concordant
NA19003	Affymetrix DMET: *3C/*3C, GenMark eSensor: *3A,E-K/*3A,E-K, LifeTech Taqman LDT: *3/*3, Agena Bioscience iPLEX ADME PGx Pro: *3 / *3, Autogenomics: *1D,*1D;*3,*3	*3/*3	*3/*3	*3/*3	concordant	concordant	concordant
NA19007	Affymetrix DMET: *3C/*3C, GenMark eSensor: *3A,E-K/*3A,E-K, LifeTech Taqman LDT: *3/*3, Agena Bioscience iPLEX ADME PGx Pro: *3 / *3, Autogenomics: *1D,*1D;*3,*3	*3/*3	*3/*3	*3/*3	concordant	concordant	concordant
NA19789	Affymetrix DMET: *3C/*3C, GenMark eSensor: *3A,E-K/*3A,E-K, LifeTech Taqman LDT: *3/*3, Agena Bioscience iPLEX ADME PGx Pro: *3 / *3, Autogenomics: *1D,*1D;*3,*3	*3/*3	*3/*3	*3/*3	concordant	concordant	concordant
NA20509	Affymetrix DMET: *3C/*3C, GenMark eSensor: *3A,E-K/*3A,E-K, LifeTech Taqman LDT: *3/*3, Agena Bioscience iPLEX ADME PGx Pro: *3 / *3, Autogenomics: *1D,*1D;*3,*3	*3/*3	*3/*3	*3/*3	concordant	concordant	concordant
NA18484	Affymetrix DMET: *1A/*7, GenMark eSensor: *1D/*7, LifeTech Taqman LDT: *1/*7, Agena Bioscience iPLEX ADME PGx Pro: *1 / *7, Autogenomics: *1/*7	*1/*7	*1/*7	*1/*7	concordant	concordant	concordant
NA19035	Affymetrix DMET: -, GenMark eSensor: -, LifeTech Taqman LDT: *1/*7, Agena Bioscience iPLEX ADME PGx Pro: *1 / *7, Autogenomics: -	*1/*7	*1/*7	*1/*7	concordant	concordant	concordant
NA19917	Affymetrix DMET: -, GenMark eSensor: -, LifeTech Taqman LDT: *1/*7, Agena Bioscience iPLEX ADME PGx Pro: *1 / *7, Autogenomics: -	*1/*7	*1/*7	*1/*7	concordant	concordant	concordant
NA18518	Affymetrix DMET: *1A/*6, GenMark eSensor: *1/*6, LifeTech Taqman LDT: *1/*6, Agena Bioscience iPLEX ADME PGx Pro: *1 / *6, Autogenomics: *6;*1	*1/*6	*1/*6	*1/*6	concordant	concordant	concordant
NA19174	Affymetrix DMET: *1A/*6, GenMark eSensor: *1D/*6, LifeTech Taqman LDT: *1/*6, Agena Bioscience iPLEX ADME PGx Pro: *1 / *6, Autogenomics: 1D;*6	*1/*6	*1/*6	*1/*6	concordant	concordant	concordant
NA19213	Affymetrix DMET: *1A/*6, GenMark eSensor: *1/*6, LifeTech Taqman LDT: *1/*6, Agena Bioscience iPLEX ADME PGx Pro: *1 / *6, Autogenomics: *6;*1	*1/*6	*1/*6	*1/*6	concordant	concordant	concordant
NA19226	Affymetrix DMET: *1A/*6, GenMark eSensor: *1/*6, LifeTech Taqman LDT: *1/*6, Agena Bioscience iPLEX ADME PGx Pro: *1 / *6, Autogenomics: *6;*1	*1/*6	*1/*6	*1/*6	concordant	concordant	concordant
NA20296	Affymetrix DMET: *1A/*6, GenMark eSensor: *1/*6, LifeTech Taqman LDT: *1/*6, Agena Bioscience iPLEX ADME PGx Pro: *1 / *6, Autogenomics: *6;*1	*1/*6	*1/*6	*1/*6	concordant	concordant	concordant
NA07000	Affymetrix DMET: -, GenMark eSensor: -, LifeTech Taqman LDT: *1/*3, Agena Bioscience iPLEX ADME PGx Pro: *1 / *3, Autogenomics: -	*1/*3	*1/*3	*1/*3	concordant	concordant	concordant
NA07029	Affymetrix DMET: *1A/*3C, GenMark eSensor: *1D/*3, LifeTech Taqman LDT: *1/*3, Agena Bioscience iPLEX ADME PGx Pro: *1 / *3, Autogenomics: *1D; *3	*1/*3	*1/*3	*1/*3	concordant	concordant	concordant
NA10854	Affymetrix DMET: *1A/*3C, GenMark eSensor: *1D/*3, LifeTech Taqman LDT: *1/*3, Agena Bioscience iPLEX ADME PGx Pro: *1 / *3, Autogenomics: *1D; *3	*1/*3	*1/*3	*1/*3	concordant	concordant	concordant
NA10856	Affymetrix DMET: -, GenMark eSensor: -, LifeTech Taqman LDT: *1/*3, Agena Bioscience iPLEX ADME PGx Pro: *1 / *3, Autogenomics: -	*1/*3	*1/*3	*1/*3	concordant	concordant	concordant
NA11839	Affymetrix DMET: *1A/*3C, GenMark eSensor: *1D/*3, LifeTech Taqman LDT: *1/*3, Agena Bioscience iPLEX ADME PGx Pro: *1 / *3, Autogenomics: *1D; *3	*1/*3	*1/*3	*1/*3	concordant	concordant	concordant
NA12003	Affymetrix DMET: *1A/*3C, GenMark eSensor: *1D/*3, LifeTech Taqman LDT: *1/*3, Agena Bioscience iPLEX ADME PGx Pro: *1 / *3, Autogenomics: *1D; *3	*1/*3	*1/*3	*1/*3	concordant	concordant	concordant
NA12717	Affymetrix DMET: *1A/*3C, GenMark eSensor: *1D/*3, LifeTech Taqman LDT: *1/*3, Agena Bioscience iPLEX ADME PGx Pro: *1 / *3, Autogenomics: *1D; *3	*1/*3	*1/*3	*1/*3	concordant	concordant	concordant
NA18544	Affymetrix DMET: *1A/*3C, GenMark eSensor: *1D/*3, LifeTech Taqman LDT: *1/*3, Agena Bioscience iPLEX ADME PGx Pro: *1 / *3, Autogenomics: *1D; *3	*1/*3	*1/*3	*1/*3	concordant	concordant	concordant
NA18565	Affymetrix DMET: *1A/*3C, GenMark eSensor: *1D/*3, LifeTech Taqman LDT: *1/*3, Agena Bioscience iPLEX ADME PGx Pro: *1 / *3, Autogenomics: *1D; *3	*1/*3	*1/*3	*1/*3	concordant	concordant	concordant
NA18572	Affymetrix DMET: -, GenMark eSensor: -, LifeTech Taqman LDT: *1/*3, Agena Bioscience iPLEX ADME PGx Pro: *1 / *3, Autogenomics: -	*1/*3	*1/*3	*1/*3	concordant	concordant	concordant
NA18868	Affymetrix DMET: *1A/*3C, GenMark eSensor: *1D/*3, LifeTech Taqman LDT: *1/*3, Agena Bioscience iPLEX ADME PGx Pro: *1 / *3, Autogenomics: *1D; *3	*1/*3	*1/*3	*1/*3	concordant	concordant	concordant
NA18945	Affymetrix DMET: -, GenMark eSensor: -, LifeTech Taqman LDT: *1/*3, Agena Bioscience iPLEX ADME PGx Pro: *1 / *3, Autogenomics: -	*1/*3	*1/*3	*1/*3	concordant	concordant	concordant
NA18959	Affymetrix DMET: *1A/*3C, GenMark eSensor: *1D/*3, LifeTech Taqman LDT: *1/*3, Agena Bioscience iPLEX ADME PGx Pro: *1 / *3, Autogenomics: *1D; *3	*1/*3	*1/*3	*1/*3	concordant	concordant	concordant
NA18966	Affymetrix DMET: *1A/*3C, GenMark eSensor: *1D/*3, LifeTech Taqman LDT: *1/*3, Agena Bioscience iPLEX ADME PGx Pro: *1 / *3, Autogenomics: *1D; *3	*1/*3	*1/*3	*1/*3	concordant	concordant	concordant
NA18973	Affymetrix DMET: *1A/*3C, GenMark eSensor: *1D/*3, LifeTech Taqman LDT: *1/*3, Agena Bioscience iPLEX ADME PGx Pro: *1 / *3, Autogenomics: *1D; *3	*1/*3	*1/*3	*1/*3	concordant	concordant	concordant
NA18980	Affymetrix DMET: *1A/*3C, GenMark eSensor: *1D/*3, LifeTech Taqman LDT: *1/*3, Agena Bioscience iPLEX ADME PGx Pro: *1 / *3, Autogenomics: *1D; *3	*1/*3	*1/*3	*1/*3	concordant	concordant	concordant
NA19095	Affymetrix DMET: *1A/*3C, GenMark eSensor: *1D/*3, LifeTech Taqman LDT: *1/*3, Agena Bioscience iPLEX ADME PGx Pro: *1 / *3, Autogenomics: *1D; *3	*1/*3	*1/*3	*1/*3	concordant	concordant	concordant
NA19109	Affymetrix DMET: *1A/*3C, GenMark eSensor: *1D/*3, LifeTech Taqman LDT: *1/*3, Agena Bioscience iPLEX ADME PGx Pro: *1 / *3, Autogenomics: *1D; *3	*1/*3	*1/*3	*1/*3	concordant	concordant	concordant
NA19147	Affymetrix DMET: *1A/*3C, GenMark eSensor: *1D/*3A,E-K, LifeTech Taqman LDT: *1/*3, Agena Bioscience iPLEX ADME PGx Pro: *1 / *3, Autogenomics: *1D,*1D;*3	*1/*3	*1/*3	*1/*3	concordant	concordant	concordant
NA19176	Affymetrix DMET: *1A/*3C, GenMark eSensor: *1D/*3A,E-K, LifeTech Taqman LDT: *1/*3, Agena Bioscience iPLEX ADME PGx Pro: *1 / *3, Autogenomics: *1D,*1D;*3	*1/*3	*1/*3	*1/*3	concordant	concordant	concordant
NA19700	Affymetrix DMET: -, GenMark eSensor: -, LifeTech Taqman LDT: *1/*3, Agena Bioscience iPLEX ADME PGx Pro: *1 / *3, Autogenomics: -	*1/*3	*1/*3	*1/*3	concordant	concordant	concordant
NA19785	Affymetrix DMET: -, GenMark eSensor: -, LifeTech Taqman LDT: *1/*3, Agena Bioscience iPLEX ADME PGx Pro: *1 / *3, Autogenomics: -	*1/*3	*1/*3	*1/*3	concordant	concordant	concordant
NA19908	Affymetrix DMET: *1A/*3C, GenMark eSensor: *1D/*3, LifeTech Taqman LDT: *1/*3, Agena Bioscience iPLEX ADME PGx Pro: *1 / *3, Autogenomics: *1D; *3	*1/*3	*1/*3	*1/*3	concordant	concordant	concordant
HG01190	Affymetrix DMET: *1A/*1A, GenMark eSensor: *1/*1, LifeTech Taqman LDT: *1/*1, Agena Bioscience iPLEX ADME PGx Pro: *1 / *1, Autogenomics: *1	*1/*1	*1/*1	*1/*1	concordant	concordant	concordant
NA18526	Affymetrix DMET: *1A/*1A, GenMark eSensor: *1/*1, LifeTech Taqman LDT: *1/*1, Agena Bioscience iPLEX ADME PGx Pro: *1 / *1, Autogenomics: *1	*1/*1	*1/*1	*1/*1	concordant	concordant	concordant
NA18563	Affymetrix DMET: -, GenMark eSensor: -, LifeTech Taqman LDT: *1/*1, Agena Bioscience iPLEX ADME PGx Pro: *1 / *1, Autogenomics: -	*1/*1	*1/*1	*1/*1	concordant	concordant	concordant
NA18564	Affymetrix DMET: *1A/*1A, GenMark eSensor: *1/*1, LifeTech Taqman LDT: *1/*1, Agena Bioscience iPLEX ADME PGx Pro: *1 / *1, Autogenomics: *1	*1/*1	*1/*1	*1/*1	concordant	concordant	concordant
NA18861	Affymetrix DMET: *1A/*1A, GenMark eSensor: *1/*1, LifeTech Taqman LDT: *1/*1, Agena Bioscience iPLEX ADME PGx Pro: *1 / *1, Autogenomics: *1	*1/*1	*1/*1	*1/*1	concordant	concordant	concordant
NA18873	Affymetrix DMET: -, GenMark eSensor: -, LifeTech Taqman LDT: *1/*1, Agena Bioscience iPLEX ADME PGx Pro: *1 / *1, Autogenomics: -	*1/*1	*1/*1	*1/*1	concordant	concordant	concordant
NA19122	Affymetrix DMET: *1A/*1A, GenMark eSensor: *1/*1D, LifeTech Taqman LDT: *1/*1, Agena Bioscience iPLEX ADME PGx Pro: *1 / *1, Autogenomics: *1D;*1	*1/*1	*1/*1	*1/*1	concordant	concordant	concordant
NA19238	Affymetrix DMET: -, GenMark eSensor: -, LifeTech Taqman LDT: *1/*1, Agena Bioscience iPLEX ADME PGx Pro: *1 / *1, Autogenomics: -	*1/*1	*1/*1	*1/*1	concordant	concordant	concordant
NA19239	Affymetrix DMET: *1A/*1A, GenMark eSensor: *1/*1, LifeTech Taqman LDT: *1/*1, Agena Bioscience iPLEX ADME PGx Pro: *1 / *1, Autogenomics: *1	*1/*1	*1/*1	*1/*1	concordant	concordant	concordant
NA11832	Affymetrix DMET: *3C/*3C, GenMark eSensor: *3A,E-K/*3A,E-K, LifeTech Taqman LDT: *3/*3, Agena Bioscience iPLEX ADME PGx Pro: *3 / *3, Autogenomics: *1D,*1D;*3,*3	*3/*3	*3/*3	*3/*3	concordant	concordant	concordant
NA18519	Affymetrix DMET: *1A/*6, GenMark eSensor: *1/*6, LifeTech Taqman LDT: *1/*6, Agena Bioscience iPLEX ADME PGx Pro: *1 / *6, Autogenomics: *6;*1	*1/*6	*1/*6	*1/*6	concordant	concordant	concordant
NA18552	Affymetrix DMET: *3C/*3C, GenMark eSensor: *3A,E-K/*3A,E-K, LifeTech Taqman LDT: *3/*3, Agena Bioscience iPLEX ADME PGx Pro: *3 / *3, Autogenomics: *1D,*1D;*3,*3	*3/*3	*3/*3	*3/*3	concordant	concordant	concordant

## Sheet: CYP4F2
Sample ID	Details of individual assays	GeT-RM consensus	PharmVIP	PharmCAT	PharmVIP vs GeT-RM	PharmCAT vs GeT-RM	PharmVIP vs PharmCAT	Note
NA07029	Affymetrix DMET: -;*3/UNK, LifeTech Taqman LDT: *3/*3	*3/*3	?/?	not called	discordant	discordant	concordant	PharmVIP reports an unknown diplotype. The assay platforms may depend on different sets of variant positions (compared with CPIC allele definition table) for defining the alleles and information from these positions may not be able to differentiate the novel alleles from the known alleles.
NA07056	Affymetrix DMET: -;*3/UNK, LifeTech Taqman LDT: *3/*3	*3/*3	?/?	not called	discordant	discordant	concordant	PharmVIP reports an unknown diplotype. The assay platforms may depend on different sets of variant positions (compared with CPIC allele definition table) for defining the alleles and information from these positions may not be able to differentiate the novel alleles from the known alleles.
NA18564	Affymetrix DMET: *3/*3, LifeTech Taqman LDT: *3/*3	*3/*3	?/?	not called	discordant	discordant	concordant	PharmVIP reports an unknown diplotype. The assay platforms may depend on different sets of variant positions (compared with CPIC allele definition table) for defining the alleles and information from these positions may not be able to differentiate the novel alleles from the known alleles.
NA12006	Affymetrix DMET: *2/*3, LifeTech Taqman LDT: *1/*3	(*2)/*3	*1/*3	*1/*3	discordant	discordant	concordant	Predicted result is not concordanted with consensus diplotype, but is detected in one assay.
NA18868	Affymetrix DMET: *1/*2, LifeTech Taqman LDT: *1/*1	*1/(*2)	*1/*1	*1/*1	discordant	discordant	concordant	Predicted result is not concordanted with consensus diplotype, but is detected in one assay.
HG00436	Affymetrix DMET: *2/*3, LifeTech Taqman LDT: *1/*3	(*2)/*3	*2/*3	*2/*3	concordant	concordant	concordant
NA12156	Affymetrix DMET: *2/*3, LifeTech Taqman LDT: *1/*3	(*2)/*3	*2/*3	*2/*3	concordant	concordant	concordant
NA19789	Affymetrix DMET: *2/*3, LifeTech Taqman LDT: *1/*3	(*2)/*3	*2/*3	*2/*3	concordant	concordant	concordant
NA19819	Affymetrix DMET: *2/*3, LifeTech Taqman LDT: *1/*3	(*2)/*3	*2/*3	*2/*3	concordant	concordant	concordant
NA19908	Affymetrix DMET: *2/*3, LifeTech Taqman LDT: *1/*3	(*2)/*3	*2/*3	*2/*3	concordant	concordant	concordant
NA19122	Affymetrix DMET: *1/*2, LifeTech Taqman LDT: *1/*1	*1/(*2)	*1/*2	*1/*2	concordant	concordant	concordant
NA19226	Affymetrix DMET: *1/*2, LifeTech Taqman LDT: *1/*1	*1/(*2)	*1/*2	*1/*2	concordant	concordant	concordant
NA18519	Affymetrix DMET: *2/*3, LifeTech Taqman LDT: *1/*3	(*2)/*3	*2/*3	*2/*3	concordant	concordant	concordant
HG01190	Affymetrix DMET: *1/*3, LifeTech Taqman LDT: *1/*3	*1/*3	*1/*3	*1/*3	concordant	concordant	concordant
NA07019	Affymetrix DMET: *1/*3, LifeTech Taqman LDT: *1/*3	*1/*3	*1/*3	*1/*3	concordant	concordant	concordant
NA10854	Affymetrix DMET: *1/*3, LifeTech Taqman LDT: *1/*3	*1/*3	*1/*3	*1/*3	concordant	concordant	concordant
NA11839	Affymetrix DMET: *1/*3, LifeTech Taqman LDT: *1/*3	*1/*3	*1/*3	*1/*3	concordant	concordant	concordant
NA11993	Affymetrix DMET: *1/*3, LifeTech Taqman LDT: *1/*3	*1/*3	*1/*3	*1/*3	concordant	concordant	concordant
NA12717	Affymetrix DMET: *1/*3, LifeTech Taqman LDT: *1/*3	*1/*3	*1/*3	*1/*3	concordant	concordant	concordant
NA12813	Affymetrix DMET: *1/*3, LifeTech Taqman LDT: *1/*3	*1/*3	*1/*3	*1/*3	concordant	concordant	concordant
NA18526	Affymetrix DMET: *1/*3, LifeTech Taqman LDT: *1/*3	*1/*3	*1/*3	*1/*3	concordant	concordant	concordant
NA18966	Affymetrix DMET: *1/*3, LifeTech Taqman LDT: *1/*3	*1/*3	*1/*3	*1/*3	concordant	concordant	concordant
NA19007	Affymetrix DMET: *1/*3, LifeTech Taqman LDT: *1/*3	*1/*3	*1/*3	*1/*3	concordant	concordant	concordant
NA19095	Affymetrix DMET: *1/*3, LifeTech Taqman LDT: *1/*3	*1/*3	*1/*3	*1/*3	concordant	concordant	concordant
NA18484	Affymetrix DMET: *1/*2, LifeTech Taqman LDT: *1/*1	*1/*2	*1/*2	*1/*2	concordant	concordant	concordant
NA18518	Affymetrix DMET: *1/*2, LifeTech Taqman LDT: *1/*1	*1/*2	*1/*2	*1/*2	concordant	concordant	concordant
HG00276	Affymetrix DMET: *1/*1, LifeTech Taqman LDT: *1/*1	*1/*1	*1/*1	*1/*1	concordant	concordant	concordant
HG00589	Affymetrix DMET: *1/*1, LifeTech Taqman LDT: *1/*1	*1/*1	*1/*1	*1/*1	concordant	concordant	concordant
NA06991	Affymetrix DMET: *1/*1, LifeTech Taqman LDT: *1/*1	*1/*1	*1/*1	*1/*1	concordant	concordant	concordant
NA07055	Affymetrix DMET: *1/*1, LifeTech Taqman LDT: *1/*1	*1/*1	*1/*1	*1/*1	concordant	concordant	concordant
NA07348	Affymetrix DMET: *1/*1, LifeTech Taqman LDT: *1/*1	*1/*1	*1/*1	*1/*1	concordant	concordant	concordant
NA07357	Affymetrix DMET: *1/*1, LifeTech Taqman LDT: *1/*1	*1/*1	*1/*1	*1/*1	concordant	concordant	concordant
NA10831	Affymetrix DMET: *1/*1, LifeTech Taqman LDT: *1/*1	*1/*1	*1/*1	*1/*1	concordant	concordant	concordant
NA10847	Affymetrix DMET: *1/*1, LifeTech Taqman LDT: *1/*1	*1/*1	*1/*1	*1/*1	concordant	concordant	concordant
NA10851	Affymetrix DMET: *1/*1, LifeTech Taqman LDT: *1/*1	*1/*1	*1/*1	*1/*1	concordant	concordant	concordant
NA12003	Affymetrix DMET: *1/*1, LifeTech Taqman LDT: *1/*1	*1/*1	*1/*1	*1/*1	concordant	concordant	concordant
NA12145	Affymetrix DMET: *1/*1, LifeTech Taqman LDT: *1/*1	*1/*1	*1/*1	*1/*1	concordant	concordant	concordant
NA12236	Affymetrix DMET: *1/*1, LifeTech Taqman LDT: *1/*1	*1/*1	*1/*1	*1/*1	concordant	concordant	concordant
NA12873	Affymetrix DMET: *1/*1, LifeTech Taqman LDT: *1/*1	*1/*1	*1/*1	*1/*1	concordant	concordant	concordant
NA12878	Affymetrix DMET: *1/*1, LifeTech Taqman LDT: *1/*1	*1/*1	*1/*1	*1/*1	concordant	concordant	concordant
NA18544	Affymetrix DMET: *1/*1, LifeTech Taqman LDT: *1/*1	*1/*1	*1/*1	*1/*1	concordant	concordant	concordant
NA18565	Affymetrix DMET: *1/*1, LifeTech Taqman LDT: *1/*1	*1/*1	*1/*1	*1/*1	concordant	concordant	concordant
NA18855	Affymetrix DMET: *1/*1, LifeTech Taqman LDT: *1/*1	*1/*1	*1/*1	*1/*1	concordant	concordant	concordant
NA18861	Affymetrix DMET: *1/*1, LifeTech Taqman LDT: *1/*1	*1/*1	*1/*1	*1/*1	concordant	concordant	concordant
NA18942	Affymetrix DMET: *1/*1, LifeTech Taqman LDT: *1/*1	*1/*1	*1/*1	*1/*1	concordant	concordant	concordant
NA18952	Affymetrix DMET: *1/*1, LifeTech Taqman LDT: *1/*1	*1/*1	*1/*1	*1/*1	concordant	concordant	concordant
NA18959	Affymetrix DMET: *1/*1, LifeTech Taqman LDT: *1/*1	*1/*1	*1/*1	*1/*1	concordant	concordant	concordant
NA18973	Affymetrix DMET: *1/*1, LifeTech Taqman LDT: *1/*1	*1/*1	*1/*1	*1/*1	concordant	concordant	concordant
NA18980	Affymetrix DMET: *1/*1, LifeTech Taqman LDT: *1/*1	*1/*1	*1/*1	*1/*1	concordant	concordant	concordant
NA18992	Affymetrix DMET: *1/*1, LifeTech Taqman LDT: *1/*1	*1/*1	*1/*1	*1/*1	concordant	concordant	concordant
NA19003	Affymetrix DMET: *1/*1, LifeTech Taqman LDT: *1/*1	*1/*1	*1/*1	*1/*1	concordant	concordant	concordant
NA19109	Affymetrix DMET: *1/*1, LifeTech Taqman LDT: *1/*1	*1/*1	*1/*1	*1/*1	concordant	concordant	concordant
NA19143	Affymetrix DMET: *1/*1, LifeTech Taqman LDT: *1/*1	*1/*1	*1/*1	*1/*1	concordant	concordant	concordant
NA19147	Affymetrix DMET: *1/*1, LifeTech Taqman LDT: *1/*1	*1/*1	*1/*1	*1/*1	concordant	concordant	concordant
NA19174	Affymetrix DMET: *1/*1, LifeTech Taqman LDT: *1/*1	*1/*1	*1/*1	*1/*1	concordant	concordant	concordant
NA19176	Affymetrix DMET: *1/*1, LifeTech Taqman LDT: *1/*1	*1/*1	*1/*1	*1/*1	concordant	concordant	concordant
NA19207	Affymetrix DMET: *1/*1, LifeTech Taqman LDT: *1/*1	*1/*1	*1/*1	*1/*1	concordant	concordant	concordant
NA19213	Affymetrix DMET: *1/*1, LifeTech Taqman LDT: *1/*1	*1/*1	*1/*1	*1/*1	concordant	concordant	concordant
NA19239	Affymetrix DMET: *1/*1, LifeTech Taqman LDT: *1/*1	*1/*1	*1/*1	*1/*1	concordant	concordant	concordant
NA19920	Affymetrix DMET: *1/*1, LifeTech Taqman LDT: *1/*1	*1/*1	*1/*1	*1/*1	concordant	concordant	concordant
NA20296	Affymetrix DMET: *1/*1, LifeTech Taqman LDT: *1/*1	*1/*1	*1/*1	*1/*1	concordant	concordant	concordant
NA20509	Affymetrix DMET: *1/*1, LifeTech Taqman LDT: *1/*1	*1/*1	*1/*1	*1/*1	concordant	concordant	concordant
NA11832	Affymetrix DMET: *1/*1, LifeTech Taqman LDT: *1/*1	*1/*1	*1/*1	*1/*1	concordant	concordant	concordant
NA18552	Affymetrix DMET: *1/*3, LifeTech Taqman LDT: *1/*3	*1/*3	*1/*3	*1/*3	concordant	concordant	concordant

## Sheet: DPYD
Sample ID	Details of individual assays	GeT-RM consensus	PharmVIP	PharmCAT	PharmVIP vs GeT-RM	PharmCAT vs GeT-RM	PharmVIP vs PharmCAT	Note
HG01190	Affymetrix DMET: *1/*9A, LifeTech Taqman LDT: *1 / *9, Agena Bioscience iPLEX ADME PGx Pro: *1 / *9	*1 / *9	No CPIC decreased or no function variant with strong or moderate evidence found [Reference/Reference]	No CPIC decreased or no function variant with strong or moderate evidence found	discordant	discordant	concordant	Uncomparable results due to different allele nomenclatures used by the GeT-RM assays and by the tools.
NA07348	Affymetrix DMET: *1/*9A, LifeTech Taqman LDT: *1 / *9, Agena Bioscience iPLEX ADME PGx Pro: *1 / *9	*1 / *9	No CPIC decreased or no function variant with strong or moderate evidence found [Reference/Reference]	No CPIC decreased or no function variant with strong or moderate evidence found	discordant	discordant	concordant	Uncomparable results due to different allele nomenclatures used by the GeT-RM assays and by the tools.
NA07357	Affymetrix DMET: *1/*9A, LifeTech Taqman LDT: *1 / *9, Agena Bioscience iPLEX ADME PGx Pro: *1 / *9	*1 / *9	No CPIC decreased or no function variant with strong or moderate evidence found [Reference/Reference]	No CPIC decreased or no function variant with strong or moderate evidence found	discordant	discordant	concordant	Uncomparable results due to different allele nomenclatures used by the GeT-RM assays and by the tools.
NA10846	Affymetrix DMET: -, LifeTech Taqman LDT: *1 / *9, Agena Bioscience iPLEX ADME PGx Pro: *1 / *9	*1 / *9	No CPIC decreased or no function variant with strong or moderate evidence found [Reference/Reference]	No CPIC decreased or no function variant with strong or moderate evidence found	discordant	discordant	concordant	Uncomparable results due to different allele nomenclatures used by the GeT-RM assays and by the tools.
NA10847	Affymetrix DMET: *1/*9A, LifeTech Taqman LDT: *1 / *9, Agena Bioscience iPLEX ADME PGx Pro: *1 / *9	*1 / *9	No CPIC decreased or no function variant with strong or moderate evidence found [Reference/Reference]	No CPIC decreased or no function variant with strong or moderate evidence found	discordant	discordant	concordant	Uncomparable results due to different allele nomenclatures used by the GeT-RM assays and by the tools.
NA10859	Affymetrix DMET: -, LifeTech Taqman LDT: *1 / *9, Agena Bioscience iPLEX ADME PGx Pro: *1 / *9	*1 / *9	No CPIC decreased or no function variant with strong or moderate evidence found [Reference/Reference]	No CPIC decreased or no function variant with strong or moderate evidence found	discordant	discordant	concordant	Uncomparable results due to different allele nomenclatures used by the GeT-RM assays and by the tools.
NA12145	Affymetrix DMET: *1/*9A, LifeTech Taqman LDT: *1 / *9, Agena Bioscience iPLEX ADME PGx Pro: *1 / *9	*1 / *9	No CPIC decreased or no function variant with strong or moderate evidence found [Reference/Reference]	No CPIC decreased or no function variant with strong or moderate evidence found	discordant	discordant	concordant	Uncomparable results due to different allele nomenclatures used by the GeT-RM assays and by the tools.
NA12336	Affymetrix DMET: -, LifeTech Taqman LDT: *1 / *9, Agena Bioscience iPLEX ADME PGx Pro: *1 / *9	*1 / *9	No CPIC decreased or no function variant with strong or moderate evidence found [Reference/Reference]	No CPIC decreased or no function variant with strong or moderate evidence found	discordant	discordant	concordant	Uncomparable results due to different allele nomenclatures used by the GeT-RM assays and by the tools.
NA12753	Affymetrix DMET: -, LifeTech Taqman LDT: *1 / *9, Agena Bioscience iPLEX ADME PGx Pro: *1 / *9	*1 / *9	No CPIC decreased or no function variant with strong or moderate evidence found [Reference/Reference]	No CPIC decreased or no function variant with strong or moderate evidence found	discordant	discordant	concordant	Uncomparable results due to different allele nomenclatures used by the GeT-RM assays and by the tools.
NA12815	Affymetrix DMET: -, LifeTech Taqman LDT: *1 / *9, Agena Bioscience iPLEX ADME PGx Pro: *1 / *9	*1 / *9	No CPIC decreased or no function variant with strong or moderate evidence found [Reference/Reference]	No CPIC decreased or no function variant with strong or moderate evidence found	discordant	discordant	concordant	Uncomparable results due to different allele nomenclatures used by the GeT-RM assays and by the tools.
NA18484	Affymetrix DMET: *1/*9A, LifeTech Taqman LDT: *1 / *9, Agena Bioscience iPLEX ADME PGx Pro: *1 / *9	*1 / *9	No CPIC decreased or no function variant with strong or moderate evidence found [Reference/Reference]	No CPIC decreased or no function variant with strong or moderate evidence found	discordant	discordant	concordant	Uncomparable results due to different allele nomenclatures used by the GeT-RM assays and by the tools.
NA18518	Affymetrix DMET: *1/*9A, LifeTech Taqman LDT: *1 / *9, Agena Bioscience iPLEX ADME PGx Pro: *1 / *9	*1 / *9	No CPIC decreased or no function variant with strong or moderate evidence found [Reference/Reference]	No CPIC decreased or no function variant with strong or moderate evidence found	discordant	discordant	concordant	Uncomparable results due to different allele nomenclatures used by the GeT-RM assays and by the tools.
NA18861	Affymetrix DMET: *1/*9A, LifeTech Taqman LDT: *1 / *9, Agena Bioscience iPLEX ADME PGx Pro: *1 / *9	*1 / *9	No CPIC decreased or no function variant with strong or moderate evidence found [Reference/Reference]	No CPIC decreased or no function variant with strong or moderate evidence found	discordant	discordant	concordant	Uncomparable results due to different allele nomenclatures used by the GeT-RM assays and by the tools.
NA18868	Affymetrix DMET: *1/*9A, LifeTech Taqman LDT: *1 / *9, Agena Bioscience iPLEX ADME PGx Pro: *1 / *9	*1 / *9	No CPIC decreased or no function variant with strong or moderate evidence found [Reference/Reference]	No CPIC decreased or no function variant with strong or moderate evidence found	discordant	discordant	concordant	Uncomparable results due to different allele nomenclatures used by the GeT-RM assays and by the tools.
NA18973	Affymetrix DMET: *1/*9A, LifeTech Taqman LDT: *1 / *9, Agena Bioscience iPLEX ADME PGx Pro: *1 / *9	*1 / *9	No CPIC decreased or no function variant with strong or moderate evidence found [Reference/Reference]	No CPIC decreased or no function variant with strong or moderate evidence found	discordant	discordant	concordant	Uncomparable results due to different allele nomenclatures used by the GeT-RM assays and by the tools.
NA19109	Affymetrix DMET: *1/*9A, LifeTech Taqman LDT: *1 / *9, Agena Bioscience iPLEX ADME PGx Pro: *1 / *9	*1 / *9	No CPIC decreased or no function variant with strong or moderate evidence found [Reference/Reference]	No CPIC decreased or no function variant with strong or moderate evidence found	discordant	discordant	concordant	Uncomparable results due to different allele nomenclatures used by the GeT-RM assays and by the tools.
NA19147	Affymetrix DMET: *1/*9A, LifeTech Taqman LDT: *1 / *9, Agena Bioscience iPLEX ADME PGx Pro: *1 / *9	*1 / *9	No CPIC decreased or no function variant with strong or moderate evidence found [Reference/Reference]	No CPIC decreased or no function variant with strong or moderate evidence found	discordant	discordant	concordant	Uncomparable results due to different allele nomenclatures used by the GeT-RM assays and by the tools.
NA19226	Affymetrix DMET: *1/*9A, LifeTech Taqman LDT: *1 / *9, Agena Bioscience iPLEX ADME PGx Pro: *1 / *9	*1 / *9	No CPIC decreased or no function variant with strong or moderate evidence found [Reference/Reference]	No CPIC decreased or no function variant with strong or moderate evidence found	discordant	discordant	concordant	Uncomparable results due to different allele nomenclatures used by the GeT-RM assays and by the tools.
NA19819	Affymetrix DMET: *1/*9A, LifeTech Taqman LDT: *1 / *9, Agena Bioscience iPLEX ADME PGx Pro: *1 / *9	*1 / *9	No CPIC decreased or no function variant with strong or moderate evidence found [Reference/Reference]	No CPIC decreased or no function variant with strong or moderate evidence found	discordant	discordant	concordant	Uncomparable results due to different allele nomenclatures used by the GeT-RM assays and by the tools.
NA19908	Affymetrix DMET: *1/*9A, LifeTech Taqman LDT: *1 / *9, Agena Bioscience iPLEX ADME PGx Pro: *1 / *9	*1 / *9	No CPIC decreased or no function variant with strong or moderate evidence found [Reference/Reference]	No CPIC decreased or no function variant with strong or moderate evidence found	discordant	discordant	concordant	Uncomparable results due to different allele nomenclatures used by the GeT-RM assays and by the tools.
NA20296	Affymetrix DMET: *1/*9A, LifeTech Taqman LDT: *1 / *9, Agena Bioscience iPLEX ADME PGx Pro: *1 / *9	*1 / *9	No CPIC decreased or no function variant with strong or moderate evidence found [Reference/Reference]	No CPIC decreased or no function variant with strong or moderate evidence found	discordant	discordant	concordant	Uncomparable results due to different allele nomenclatures used by the GeT-RM assays and by the tools.
NA20509	Affymetrix DMET: *1/*9A, LifeTech Taqman LDT: *1 / *9, Agena Bioscience iPLEX ADME PGx Pro: *1 / *9	*1 / *9	No CPIC decreased or no function variant with strong or moderate evidence found [Reference/Reference]	No CPIC decreased or no function variant with strong or moderate evidence found	discordant	discordant	concordant	Uncomparable results due to different allele nomenclatures used by the GeT-RM assays and by the tools.
NA18873	Affymetrix DMET: -, LifeTech Taqman LDT: *1 / *9, Agena Bioscience iPLEX ADME PGx Pro: *1 / *9	*1 / *9	Reference/c.557A>G	Reference/c.557A>G	discordant	discordant	concordant	Uncomparable results due to different allele nomenclatures used by the GeT-RM assays and by the tools.
NA19207	Affymetrix DMET: *1/*9A, LifeTech Taqman LDT: *1 / *9, Agena Bioscience iPLEX ADME PGx Pro: *1 / *9	*1 / *9	Reference/c.557A>G	Reference/c.557A>G	discordant	discordant	concordant	Uncomparable results due to different allele nomenclatures used by the GeT-RM assays and by the tools.
NA12236	Affymetrix DMET: *9A/*9A, LifeTech Taqman LDT: *9 / *9, Agena Bioscience iPLEX ADME PGx Pro: *9 / *9	*9 / *9	No CPIC decreased or no function variant with strong or moderate evidence found [Reference/Reference]	No CPIC decreased or no function variant with strong or moderate evidence found	discordant	discordant	concordant	Uncomparable results due to different allele nomenclatures used by the GeT-RM assays and by the tools.
NA18855	Affymetrix DMET: *9A/*9A, LifeTech Taqman LDT: *9 / *9, Agena Bioscience iPLEX ADME PGx Pro: *9 / *9	*9 / *9	No CPIC decreased or no function variant with strong or moderate evidence found [Reference/Reference]	No CPIC decreased or no function variant with strong or moderate evidence found	discordant	discordant	concordant	Uncomparable results due to different allele nomenclatures used by the GeT-RM assays and by the tools.
NA19095	Affymetrix DMET: *9A/*9A, LifeTech Taqman LDT: *9 / *9, Agena Bioscience iPLEX ADME PGx Pro: *9 / *9	*9 / *9	No CPIC decreased or no function variant with strong or moderate evidence found [Reference/Reference]	No CPIC decreased or no function variant with strong or moderate evidence found	discordant	discordant	concordant	Uncomparable results due to different allele nomenclatures used by the GeT-RM assays and by the tools.
NA19238	Affymetrix DMET: -, LifeTech Taqman LDT: *9 / *9, Agena Bioscience iPLEX ADME PGx Pro: *9 / *9	*9 / *9	No CPIC decreased or no function variant with strong or moderate evidence found [Reference/Reference]	No CPIC decreased or no function variant with strong or moderate evidence found	discordant	discordant	concordant	Uncomparable results due to different allele nomenclatures used by the GeT-RM assays and by the tools.
NA19700	Affymetrix DMET: -, LifeTech Taqman LDT: *9 / *9, Agena Bioscience iPLEX ADME PGx Pro: *9 / *9	*9 / *9	No CPIC decreased or no function variant with strong or moderate evidence found [Reference/Reference]	No CPIC decreased or no function variant with strong or moderate evidence found	discordant	discordant	concordant	Uncomparable results due to different allele nomenclatures used by the GeT-RM assays and by the tools.
NA19917	Affymetrix DMET: -, LifeTech Taqman LDT: *9 / *9, Agena Bioscience iPLEX ADME PGx Pro: *9 / *9	*9 / *9	No CPIC decreased or no function variant with strong or moderate evidence found [Reference/Reference]	No CPIC decreased or no function variant with strong or moderate evidence found	discordant	discordant	concordant	Uncomparable results due to different allele nomenclatures used by the GeT-RM assays and by the tools.
NA19920	Affymetrix DMET: *9A/*9A, LifeTech Taqman LDT: *9 / *9, Agena Bioscience iPLEX ADME PGx Pro: *9 / *9	*9 / *9	No CPIC decreased or no function variant with strong or moderate evidence found [Reference/Reference]	No CPIC decreased or no function variant with strong or moderate evidence found	discordant	discordant	concordant	Uncomparable results due to different allele nomenclatures used by the GeT-RM assays and by the tools.
NA18519	Affymetrix DMET: *9A/*9A, LifeTech Taqman LDT: *9 / *9, Agena Bioscience iPLEX ADME PGx Pro: *9 / *9	*9 / *9	No CPIC decreased or no function variant with strong or moderate evidence found [Reference/Reference]	No CPIC decreased or no function variant with strong or moderate evidence found	discordant	discordant	concordant	Uncomparable results due to different allele nomenclatures used by the GeT-RM assays and by the tools.
NA07048	Affymetrix DMET: -, LifeTech Taqman LDT: *1 / *1, Agena Bioscience iPLEX ADME PGx Pro: *1 / *1	*1 / *1	Reference/c.2846A>T	Reference/c.2846A>T	discordant	discordant	concordant	Uncomparable results due to different allele nomenclatures used by the GeT-RM assays and by the tools.
NA06991	Affymetrix DMET: *1/*4, LifeTech Taqman LDT: *1/*1, Agena Bioscience iPLEX ADME PGx Pro: *1 / *1	*1/(*4)	Reference/c.2846A>T	Reference/c.2846A>T	discordant	discordant	concordant	Uncomparable results due to different allele nomenclatures used by the GeT-RM assays and by the tools.
NA07055	Affymetrix DMET: *1/*1, LifeTech Taqman LDT: *1/*1, Agena Bioscience iPLEX ADME PGx Pro: *1 / *1	*1/*1	Reference/c.2846A>T	Reference/c.2846A>T	discordant	discordant	concordant	Uncomparable results due to different allele nomenclatures used by the GeT-RM assays and by the tools.
NA10831	Affymetrix DMET: *1/*9A, LifeTech Taqman LDT: *1 / *9, Agena Bioscience iPLEX ADME PGx Pro: *1 / *9	*1/*9	No CPIC decreased or no function variant with strong or moderate evidence found [Reference/Reference]	No CPIC decreased or no function variant with strong or moderate evidence found	discordant	discordant	concordant	Uncomparable results due to different allele nomenclatures used by the GeT-RM assays and by the tools.
NA10851	Affymetrix DMET: *1/*9A, LifeTech Taqman LDT: *1 / *9, Agena Bioscience iPLEX ADME PGx Pro: *1 / *9	*1/*9	No CPIC decreased or no function variant with strong or moderate evidence found [Reference/Reference]	No CPIC decreased or no function variant with strong or moderate evidence found	discordant	discordant	concordant	Uncomparable results due to different allele nomenclatures used by the GeT-RM assays and by the tools.
NA18564	Affymetrix DMET: *1/*9A, LifeTech Taqman LDT: *1 / *9, Agena Bioscience iPLEX ADME PGx Pro: *1 / *9	*1/*9	No CPIC decreased or no function variant with strong or moderate evidence found [Reference/Reference]	No CPIC decreased or no function variant with strong or moderate evidence found	discordant	discordant	concordant	Uncomparable results due to different allele nomenclatures used by the GeT-RM assays and by the tools.
NA19239	Affymetrix DMET: *1/*9A, LifeTech Taqman LDT: *1 / *9, Agena Bioscience iPLEX ADME PGx Pro: *1 / *9	*1/*9	No CPIC decreased or no function variant with strong or moderate evidence found [Reference/Reference]	No CPIC decreased or no function variant with strong or moderate evidence found	discordant	discordant	concordant	Uncomparable results due to different allele nomenclatures used by the GeT-RM assays and by the tools.
NA12813	Affymetrix DMET: *1/*4, LifeTech Taqman LDT: *1/*1, Agena Bioscience iPLEX ADME PGx Pro: *1 / *1	*1/(*4)	No CPIC decreased or no function variant with strong or moderate evidence found [Reference/Reference]	No CPIC decreased or no function variant with strong or moderate evidence found	discordant	discordant	concordant	Predicted result is discordant with consensus diplotype, but is detected in some assays.
NA12878	Affymetrix DMET: *1/*4, LifeTech Taqman LDT: *1/*1, Agena Bioscience iPLEX ADME PGx Pro: *1 / *1	*1/(*4)	No CPIC decreased or no function variant with strong or moderate evidence found [Reference/Reference]	No CPIC decreased or no function variant with strong or moderate evidence found	discordant	discordant	concordant	Predicted result is discordant with consensus diplotype, but is detected in some assays.
HG00276	Affymetrix DMET: *1/*1, LifeTech Taqman LDT: *1 / *1, Agena Bioscience iPLEX ADME PGx Pro: *1 / *1	*1 / *1	No CPIC decreased or no function variant with strong or moderate evidence found [Reference/Reference]	No CPIC decreased or no function variant with strong or moderate evidence found	concordant	concordant	concordant
HG00436	Affymetrix DMET: *1/*1, LifeTech Taqman LDT: *1 / *1, Agena Bioscience iPLEX ADME PGx Pro: *1 / *1	*1 / *1	No CPIC decreased or no function variant with strong or moderate evidence found [Reference/Reference]	No CPIC decreased or no function variant with strong or moderate evidence found	concordant	concordant	concordant
HG00589	Affymetrix DMET: *1/*1, LifeTech Taqman LDT: *1 / *1, Agena Bioscience iPLEX ADME PGx Pro: *1 / *1	*1 / *1	No CPIC decreased or no function variant with strong or moderate evidence found [Reference/Reference]	No CPIC decreased or no function variant with strong or moderate evidence found	concordant	concordant	concordant
NA06993	Affymetrix DMET: -, LifeTech Taqman LDT: *1 / *1, Agena Bioscience iPLEX ADME PGx Pro: *1 / *1	*1 / *1	No CPIC decreased or no function variant with strong or moderate evidence found [Reference/Reference]	No CPIC decreased or no function variant with strong or moderate evidence found	concordant	concordant	concordant
NA07000	Affymetrix DMET: -, LifeTech Taqman LDT: *1 / *1, Agena Bioscience iPLEX ADME PGx Pro: *1 / *1	*1 / *1	No CPIC decreased or no function variant with strong or moderate evidence found [Reference/Reference]	No CPIC decreased or no function variant with strong or moderate evidence found	concordant	concordant	concordant
NA10838	Affymetrix DMET: -, LifeTech Taqman LDT: *1 / *1, Agena Bioscience iPLEX ADME PGx Pro: *1 / *1	*1 / *1	No CPIC decreased or no function variant with strong or moderate evidence found [Reference/Reference]	No CPIC decreased or no function variant with strong or moderate evidence found	concordant	concordant	concordant
NA10855	Affymetrix DMET: -, LifeTech Taqman LDT: *1 / *1, Agena Bioscience iPLEX ADME PGx Pro: *1 / *1	*1 / *1	No CPIC decreased or no function variant with strong or moderate evidence found [Reference/Reference]	No CPIC decreased or no function variant with strong or moderate evidence found	concordant	concordant	concordant
NA10856	Affymetrix DMET: -, LifeTech Taqman LDT: *1 / *1, Agena Bioscience iPLEX ADME PGx Pro: *1 / *1	*1 / *1	No CPIC decreased or no function variant with strong or moderate evidence found [Reference/Reference]	No CPIC decreased or no function variant with strong or moderate evidence found	concordant	concordant	concordant
NA11839	Affymetrix DMET: *1/*1, LifeTech Taqman LDT: *1 / *1, Agena Bioscience iPLEX ADME PGx Pro: *1 / *1	*1 / *1	No CPIC decreased or no function variant with strong or moderate evidence found [Reference/Reference]	No CPIC decreased or no function variant with strong or moderate evidence found	concordant	concordant	concordant
NA11881	Affymetrix DMET: -, LifeTech Taqman LDT: *1 / *1, Agena Bioscience iPLEX ADME PGx Pro: *1 / *1	*1 / *1	No CPIC decreased or no function variant with strong or moderate evidence found [Reference/Reference]	No CPIC decreased or no function variant with strong or moderate evidence found	concordant	concordant	concordant
NA12717	Affymetrix DMET: *1/*1, LifeTech Taqman LDT: *1 / *1, Agena Bioscience iPLEX ADME PGx Pro: *1 / *1	*1 / *1	No CPIC decreased or no function variant with strong or moderate evidence found [Reference/Reference]	No CPIC decreased or no function variant with strong or moderate evidence found	concordant	concordant	concordant
NA12892	Affymetrix DMET: -, LifeTech Taqman LDT: *1 / *1, Agena Bioscience iPLEX ADME PGx Pro: *1 / *1	*1 / *1	No CPIC decreased or no function variant with strong or moderate evidence found [Reference/Reference]	No CPIC decreased or no function variant with strong or moderate evidence found	concordant	concordant	concordant
NA18563	Affymetrix DMET: -, LifeTech Taqman LDT: *1 / *1, Agena Bioscience iPLEX ADME PGx Pro: *1 / *1	*1 / *1	No CPIC decreased or no function variant with strong or moderate evidence found [Reference/Reference]	No CPIC decreased or no function variant with strong or moderate evidence found	concordant	concordant	concordant
NA18572	Affymetrix DMET: -, LifeTech Taqman LDT: *1 / *1, Agena Bioscience iPLEX ADME PGx Pro: *1 / *1	*1 / *1	No CPIC decreased or no function variant with strong or moderate evidence found [Reference/Reference]	No CPIC decreased or no function variant with strong or moderate evidence found	concordant	concordant	concordant
NA18617	Affymetrix DMET: -, LifeTech Taqman LDT: *1 / *1, Agena Bioscience iPLEX ADME PGx Pro: *1 / *1	*1 / *1	No CPIC decreased or no function variant with strong or moderate evidence found [Reference/Reference]	No CPIC decreased or no function variant with strong or moderate evidence found	concordant	concordant	concordant
NA18945	Affymetrix DMET: -, LifeTech Taqman LDT: *1 / *1, Agena Bioscience iPLEX ADME PGx Pro: *1 / *1	*1 / *1	No CPIC decreased or no function variant with strong or moderate evidence found [Reference/Reference]	No CPIC decreased or no function variant with strong or moderate evidence found	concordant	concordant	concordant
NA19003	Affymetrix DMET: *1/*1, LifeTech Taqman LDT: *1 / *1, Agena Bioscience iPLEX ADME PGx Pro: *1 / *1	*1 / *1	No CPIC decreased or no function variant with strong or moderate evidence found [Reference/Reference]	No CPIC decreased or no function variant with strong or moderate evidence found	concordant	concordant	concordant
NA19035	Affymetrix DMET: -, LifeTech Taqman LDT: *1 / *1, Agena Bioscience iPLEX ADME PGx Pro: *1 / *1	*1 / *1	No CPIC decreased or no function variant with strong or moderate evidence found [Reference/Reference]	No CPIC decreased or no function variant with strong or moderate evidence found	concordant	concordant	concordant
NA19122	Affymetrix DMET: *1/*1, LifeTech Taqman LDT: *1 / *1, Agena Bioscience iPLEX ADME PGx Pro: *1 / *1	*1 / *1	No CPIC decreased or no function variant with strong or moderate evidence found [Reference/Reference]	No CPIC decreased or no function variant with strong or moderate evidence found	concordant	concordant	concordant
NA19143	Affymetrix DMET: *1/*1, LifeTech Taqman LDT: *1 / *1, Agena Bioscience iPLEX ADME PGx Pro: *1 / *1	*1 / *1	No CPIC decreased or no function variant with strong or moderate evidence found [Reference/Reference]	No CPIC decreased or no function variant with strong or moderate evidence found	concordant	concordant	concordant
NA19174	Affymetrix DMET: *1/*1, LifeTech Taqman LDT: *1 / *1, Agena Bioscience iPLEX ADME PGx Pro: *1 / *1	*1 / *1	No CPIC decreased or no function variant with strong or moderate evidence found [Reference/Reference]	No CPIC decreased or no function variant with strong or moderate evidence found	concordant	concordant	concordant
NA19785	Affymetrix DMET: -, LifeTech Taqman LDT: *1 / *1, Agena Bioscience iPLEX ADME PGx Pro: *1 / *1	*1 / *1	No CPIC decreased or no function variant with strong or moderate evidence found [Reference/Reference]	No CPIC decreased or no function variant with strong or moderate evidence found	concordant	concordant	concordant
NA07019	Affymetrix DMET: *1/*1, LifeTech Taqman LDT: *1/*1, Agena Bioscience iPLEX ADME PGx Pro: *1 / *1	*1/*1	No CPIC decreased or no function variant with strong or moderate evidence found [Reference/Reference]	No CPIC decreased or no function variant with strong or moderate evidence found	concordant	concordant	concordant
NA07029	Affymetrix DMET: *1/*1, LifeTech Taqman LDT: *1 / *1, Agena Bioscience iPLEX ADME PGx Pro: *1 / *1	*1/*1	No CPIC decreased or no function variant with strong or moderate evidence found [Reference/Reference]	No CPIC decreased or no function variant with strong or moderate evidence found	concordant	concordant	concordant
NA07056	Affymetrix DMET: *1/*1, LifeTech Taqman LDT: *1/*1, Agena Bioscience iPLEX ADME PGx Pro: *1 / *1	*1/*1	No CPIC decreased or no function variant with strong or moderate evidence found [Reference/Reference]	No CPIC decreased or no function variant with strong or moderate evidence found	concordant	concordant	concordant
NA10854	Affymetrix DMET: *1/*1, LifeTech Taqman LDT: *1/*1, Agena Bioscience iPLEX ADME PGx Pro: *1 / *1	*1/*1	No CPIC decreased or no function variant with strong or moderate evidence found [Reference/Reference]	No CPIC decreased or no function variant with strong or moderate evidence found	concordant	concordant	concordant
NA10865	Affymetrix DMET: -, LifeTech Taqman LDT: *1/*1, Agena Bioscience iPLEX ADME PGx Pro: *1 / *1	*1/*1	No CPIC decreased or no function variant with strong or moderate evidence found [Reference/Reference]	No CPIC decreased or no function variant with strong or moderate evidence found	concordant	concordant	concordant
NA11993	Affymetrix DMET: *1/*1, LifeTech Taqman LDT: *1/*1, Agena Bioscience iPLEX ADME PGx Pro: *1 / *1	*1/*1	No CPIC decreased or no function variant with strong or moderate evidence found [Reference/Reference]	No CPIC decreased or no function variant with strong or moderate evidence found	concordant	concordant	concordant
NA12003	Affymetrix DMET: *1/*1, LifeTech Taqman LDT: *1 / *1, Agena Bioscience iPLEX ADME PGx Pro: *1 / *1	*1/*1	No CPIC decreased or no function variant with strong or moderate evidence found [Reference/Reference]	No CPIC decreased or no function variant with strong or moderate evidence found	concordant	concordant	concordant
NA12006	Affymetrix DMET: *1/*1, LifeTech Taqman LDT: *1/*1, Agena Bioscience iPLEX ADME PGx Pro: *1 / *1	*1/*1	No CPIC decreased or no function variant with strong or moderate evidence found [Reference/Reference]	No CPIC decreased or no function variant with strong or moderate evidence found	concordant	concordant	concordant
NA12156	Affymetrix DMET: *1/*1, LifeTech Taqman LDT: *1 / *1, Agena Bioscience iPLEX ADME PGx Pro: *1 / *1	*1/*1	No CPIC decreased or no function variant with strong or moderate evidence found [Reference/Reference]	No CPIC decreased or no function variant with strong or moderate evidence found	concordant	concordant	concordant
NA12873	Affymetrix DMET: *1/*1, LifeTech Taqman LDT: *1/*1, Agena Bioscience iPLEX ADME PGx Pro: *1 / *1	*1/*1	No CPIC decreased or no function variant with strong or moderate evidence found [Reference/Reference]	No CPIC decreased or no function variant with strong or moderate evidence found	concordant	concordant	concordant
NA18526	Affymetrix DMET: *1/*1, LifeTech Taqman LDT: *1/*1, Agena Bioscience iPLEX ADME PGx Pro: *1 / *1	*1/*1	No CPIC decreased or no function variant with strong or moderate evidence found [Reference/Reference]	No CPIC decreased or no function variant with strong or moderate evidence found	concordant	concordant	concordant
NA18544	Affymetrix DMET: *1/*1, LifeTech Taqman LDT: *1/*1, Agena Bioscience iPLEX ADME PGx Pro: *1 / *1	*1/*1	No CPIC decreased or no function variant with strong or moderate evidence found [Reference/Reference]	No CPIC decreased or no function variant with strong or moderate evidence found	concordant	concordant	concordant
NA18565	Affymetrix DMET: *1/*1, LifeTech Taqman LDT: *1/*1, Agena Bioscience iPLEX ADME PGx Pro: *1 / *1	*1/*1	No CPIC decreased or no function variant with strong or moderate evidence found [Reference/Reference]	No CPIC decreased or no function variant with strong or moderate evidence found	concordant	concordant	concordant
NA18942	Affymetrix DMET: *1/*1, LifeTech Taqman LDT: *1/*1, Agena Bioscience iPLEX ADME PGx Pro: *1 / *1	*1/*1	No CPIC decreased or no function variant with strong or moderate evidence found [Reference/Reference]	No CPIC decreased or no function variant with strong or moderate evidence found	concordant	concordant	concordant
NA18952	Affymetrix DMET: *1/*1, LifeTech Taqman LDT: *1/*1, Agena Bioscience iPLEX ADME PGx Pro: *1 / *1	*1/*1	No CPIC decreased or no function variant with strong or moderate evidence found [Reference/Reference]	No CPIC decreased or no function variant with strong or moderate evidence found	concordant	concordant	concordant
NA18959	Affymetrix DMET: *1/*1, LifeTech Taqman LDT: *1/*1, Agena Bioscience iPLEX ADME PGx Pro: *1 / *1	*1/*1	No CPIC decreased or no function variant with strong or moderate evidence found [Reference/Reference]	No CPIC decreased or no function variant with strong or moderate evidence found	concordant	concordant	concordant
NA18966	Affymetrix DMET: *1/*1, LifeTech Taqman LDT: *1/*1, Agena Bioscience iPLEX ADME PGx Pro: *1 / *1	*1/*1	No CPIC decreased or no function variant with strong or moderate evidence found [Reference/Reference]	No CPIC decreased or no function variant with strong or moderate evidence found	concordant	concordant	concordant
NA18980	Affymetrix DMET: *1/*1, LifeTech Taqman LDT: *1/*1, Agena Bioscience iPLEX ADME PGx Pro: *1 / *1	*1/*1	No CPIC decreased or no function variant with strong or moderate evidence found [Reference/Reference]	No CPIC decreased or no function variant with strong or moderate evidence found	concordant	concordant	concordant
NA18992	Affymetrix DMET: *1/*1, LifeTech Taqman LDT: *1/*1, Agena Bioscience iPLEX ADME PGx Pro: *1 / *1	*1/*1	No CPIC decreased or no function variant with strong or moderate evidence found [Reference/Reference]	No CPIC decreased or no function variant with strong or moderate evidence found	concordant	concordant	concordant
NA19007	Affymetrix DMET: *1/*1, LifeTech Taqman LDT: *1/*1, Agena Bioscience iPLEX ADME PGx Pro: *1 / *1	*1/*1	No CPIC decreased or no function variant with strong or moderate evidence found [Reference/Reference]	No CPIC decreased or no function variant with strong or moderate evidence found	concordant	concordant	concordant
NA19176	Affymetrix DMET: *1/*1, LifeTech Taqman LDT: *1/*1, Agena Bioscience iPLEX ADME PGx Pro: *1 / *1	*1/*1	No CPIC decreased or no function variant with strong or moderate evidence found [Reference/Reference]	No CPIC decreased or no function variant with strong or moderate evidence found	concordant	concordant	concordant
NA19213	Affymetrix DMET: *1/*1, LifeTech Taqman LDT: *1/*1, Agena Bioscience iPLEX ADME PGx Pro: *1 / *1	*1/*1	No CPIC decreased or no function variant with strong or moderate evidence found [Reference/Reference]	No CPIC decreased or no function variant with strong or moderate evidence found	concordant	concordant	concordant
NA19789	Affymetrix DMET: *1/*1, LifeTech Taqman LDT: *1/*1, Agena Bioscience iPLEX ADME PGx Pro: *1 / *1	*1/*1	No CPIC decreased or no function variant with strong or moderate evidence found [Reference/Reference]	No CPIC decreased or no function variant with strong or moderate evidence found	concordant	concordant	concordant
NA11832	Affymetrix DMET: *1/*1, LifeTech Taqman LDT: *1/*1, Agena Bioscience iPLEX ADME PGx Pro: *1 / *1	*1/*1	No CPIC decreased or no function variant with strong or moderate evidence found [Reference/Reference]	No CPIC decreased or no function variant with strong or moderate evidence found	concordant	concordant	concordant
NA18552	Affymetrix DMET: *1/*1, LifeTech Taqman LDT: *1/*1, Agena Bioscience iPLEX ADME PGx Pro: *1 / *1	*1/*1	No CPIC decreased or no function variant with strong or moderate evidence found [Reference/Reference]	No CPIC decreased or no function variant with strong or moderate evidence found	concordant	concordant	concordant

## Sheet: IFNL3
Sample ID	GeT-RM	PharmVIP	PharmCAT	PharmVIP vs GeT-RM	PharmCAT vs GeT-RM	PharmVIP vs PharmCAT	Note
HG00276	C/C	rs12979860C/rs12979860C	rs12979860C/rs12979860C	concordant	concordant	concordant
HG00436	C/C	rs12979860C/rs12979860C	rs12979860C/rs12979860C	concordant	concordant	concordant
HG00589	C/C	rs12979860C/rs12979860C	rs12979860C/rs12979860C	concordant	concordant	concordant
HG01190	C/C	rs12979860C/rs12979860C	rs12979860C/rs12979860C	concordant	concordant	concordant
NA06991	C/C	rs12979860C/rs12979860C	rs12979860C/rs12979860C	concordant	concordant	concordant
NA06993	C/C	rs12979860C/rs12979860C	rs12979860C/rs12979860C	concordant	concordant	concordant
NA07000	C/C	rs12979860C/rs12979860C	rs12979860C/rs12979860C	concordant	concordant	concordant
NA07019	C/C	rs12979860C/rs12979860C	rs12979860C/rs12979860C	concordant	concordant	concordant
NA07029	C/C	rs12979860C/rs12979860C	rs12979860C/rs12979860C	concordant	concordant	concordant
NA07048	T/T	rs12979860T/rs12979860T	rs12979860T/rs12979860T	concordant	concordant	concordant
NA07055	T/T	rs12979860T/rs12979860T	rs12979860T/rs12979860T	concordant	concordant	concordant
NA07056	C/C	rs12979860C/rs12979860C	rs12979860C/rs12979860C	concordant	concordant	concordant
NA07348	C/C	rs12979860C/rs12979860C	rs12979860C/rs12979860C	concordant	concordant	concordant
NA07357	C/C	rs12979860C/rs12979860C	rs12979860C/rs12979860C	concordant	concordant	concordant
NA10831	C/C	rs12979860C/rs12979860C	rs12979860C/rs12979860C	concordant	concordant	concordant
NA10838	C/T	rs12979860C/rs12979860T	rs12979860C/rs12979860T	concordant	concordant	concordant
NA10846	C/C	rs12979860C/rs12979860C	rs12979860C/rs12979860C	concordant	concordant	concordant
NA10847	T/T	rs12979860T/rs12979860T	rs12979860T/rs12979860T	concordant	concordant	concordant
NA10851	C/C	rs12979860C/rs12979860C	rs12979860C/rs12979860C	concordant	concordant	concordant
NA10854	C/T	rs12979860C/rs12979860T	rs12979860C/rs12979860T	concordant	concordant	concordant
NA10855	C/C	rs12979860C/rs12979860C	rs12979860C/rs12979860C	concordant	concordant	concordant
NA10856	C/C	rs12979860C/rs12979860C	rs12979860C/rs12979860C	concordant	concordant	concordant
NA10859	C/T	rs12979860C/rs12979860T	rs12979860C/rs12979860T	concordant	concordant	concordant
NA10865	C/T	rs12979860C/rs12979860T	rs12979860C/rs12979860T	concordant	concordant	concordant
NA11832	C/C	rs12979860C/rs12979860C	rs12979860C/rs12979860C	concordant	concordant	concordant
NA11839	C/C	rs12979860C/rs12979860C	rs12979860C/rs12979860C	concordant	concordant	concordant
NA11881	T/T	rs12979860T/rs12979860T	rs12979860T/rs12979860T	concordant	concordant	concordant
NA11993	C/T	rs12979860C/rs12979860T	rs12979860C/rs12979860T	concordant	concordant	concordant
NA12003	C/C	rs12979860C/rs12979860C	rs12979860C/rs12979860C	concordant	concordant	concordant
NA12006	T/T	rs12979860T/rs12979860T	rs12979860T/rs12979860T	concordant	concordant	concordant
NA12145	C/C	rs12979860C/rs12979860C	rs12979860C/rs12979860C	concordant	concordant	concordant
NA12156	C/C	rs12979860C/rs12979860C	rs12979860C/rs12979860C	concordant	concordant	concordant
NA12236	C/C	rs12979860C/rs12979860C	rs12979860C/rs12979860C	concordant	concordant	concordant
NA12336	C/T	rs12979860C/rs12979860T	rs12979860C/rs12979860T	concordant	concordant	concordant
NA12717	C/C	rs12979860C/rs12979860C	rs12979860C/rs12979860C	concordant	concordant	concordant
NA12753	C/C	rs12979860C/rs12979860C	rs12979860C/rs12979860C	concordant	concordant	concordant
NA12813	C/T	rs12979860C/rs12979860T	rs12979860C/rs12979860T	concordant	concordant	concordant
NA12815	C/T	rs12979860C/rs12979860T	rs12979860C/rs12979860T	concordant	concordant	concordant
NA12873	C/C	rs12979860C/rs12979860C	rs12979860C/rs12979860C	concordant	concordant	concordant
NA12878	C/T	rs12979860C/rs12979860T	rs12979860C/rs12979860T	concordant	concordant	concordant
NA12892	C/T	rs12979860C/rs12979860T	rs12979860C/rs12979860T	concordant	concordant	concordant
NA18484	C/T	rs12979860C/rs12979860T	rs12979860C/rs12979860T	concordant	concordant	concordant
NA18518	C/T	rs12979860C/rs12979860T	rs12979860C/rs12979860T	concordant	concordant	concordant
NA18519	T/T	rs12979860T/rs12979860T	rs12979860T/rs12979860T	concordant	concordant	concordant
NA18526	C/C	rs12979860C/rs12979860C	rs12979860C/rs12979860C	concordant	concordant	concordant
NA18544	C/T	rs12979860C/rs12979860T	rs12979860C/rs12979860T	concordant	concordant	concordant
NA18552	C/C	rs12979860C/rs12979860C	rs12979860C/rs12979860C	concordant	concordant	concordant
NA18563	C/T	rs12979860C/rs12979860T	rs12979860C/rs12979860T	concordant	concordant	concordant
NA18564	C/C	rs12979860C/rs12979860C	rs12979860C/rs12979860C	concordant	concordant	concordant
NA18565	C/C	rs12979860C/rs12979860C	rs12979860C/rs12979860C	concordant	concordant	concordant
NA18572	C/C	rs12979860C/rs12979860C	rs12979860C/rs12979860C	concordant	concordant	concordant
NA18617	C/T	rs12979860C/rs12979860T	rs12979860C/rs12979860T	concordant	concordant	concordant
NA18855	T/T	rs12979860T/rs12979860T	rs12979860T/rs12979860T	concordant	concordant	concordant
NA18861	T/T	rs12979860T/rs12979860T	rs12979860T/rs12979860T	concordant	concordant	concordant
NA18868	T/T	rs12979860T/rs12979860T	rs12979860T/rs12979860T	concordant	concordant	concordant
NA18873	C/T	rs12979860C/rs12979860T	rs12979860C/rs12979860T	concordant	concordant	concordant
NA18942	C/C	rs12979860C/rs12979860C	rs12979860C/rs12979860C	concordant	concordant	concordant
NA18945	C/C	rs12979860C/rs12979860C	rs12979860C/rs12979860C	concordant	concordant	concordant
NA18952	C/C	rs12979860C/rs12979860C	rs12979860C/rs12979860C	concordant	concordant	concordant
NA18959	C/C	rs12979860C/rs12979860C	rs12979860C/rs12979860C	concordant	concordant	concordant
NA18966	C/C	rs12979860C/rs12979860C	rs12979860C/rs12979860C	concordant	concordant	concordant
NA18973	C/C	rs12979860C/rs12979860C	rs12979860C/rs12979860C	concordant	concordant	concordant
NA18980	C/T	rs12979860C/rs12979860T	rs12979860C/rs12979860T	concordant	concordant	concordant
NA18992	C/T	rs12979860C/rs12979860T	rs12979860C/rs12979860T	concordant	concordant	concordant
NA19003	C/C	rs12979860C/rs12979860C	rs12979860C/rs12979860C	concordant	concordant	concordant
NA19007	C/C	rs12979860C/rs12979860C	rs12979860C/rs12979860C	concordant	concordant	concordant
NA19035	C/T	rs12979860C/rs12979860T	rs12979860C/rs12979860T	concordant	concordant	concordant
NA19095	C/T	rs12979860C/rs12979860T	rs12979860C/rs12979860T	concordant	concordant	concordant
NA19109	T/T	rs12979860T/rs12979860T	rs12979860T/rs12979860T	concordant	concordant	concordant
NA19122	C/T	rs12979860C/rs12979860T	rs12979860C/rs12979860T	concordant	concordant	concordant
NA19143	T/T	rs12979860T/rs12979860T	rs12979860T/rs12979860T	concordant	concordant	concordant
NA19147	T/T	rs12979860T/rs12979860T	rs12979860T/rs12979860T	concordant	concordant	concordant
NA19174	C/C	rs12979860C/rs12979860C	rs12979860C/rs12979860C	concordant	concordant	concordant
NA19176	T/T	rs12979860T/rs12979860T	rs12979860T/rs12979860T	concordant	concordant	concordant
NA19207	C/C	rs12979860C/rs12979860C	rs12979860C/rs12979860C	concordant	concordant	concordant
NA19213	T/T	rs12979860T/rs12979860T	rs12979860T/rs12979860T	concordant	concordant	concordant
NA19226	C/T	rs12979860C/rs12979860T	rs12979860C/rs12979860T	concordant	concordant	concordant
NA19238	T/T	rs12979860T/rs12979860T	rs12979860T/rs12979860T	concordant	concordant	concordant
NA19239	C/T	rs12979860C/rs12979860T	rs12979860C/rs12979860T	concordant	concordant	concordant
NA19700	T/T	rs12979860T/rs12979860T	rs12979860T/rs12979860T	concordant	concordant	concordant
NA19785	C/C	rs12979860C/rs12979860C	rs12979860C/rs12979860C	concordant	concordant	concordant
NA19789	C/C	rs12979860C/rs12979860C	rs12979860C/rs12979860C	concordant	concordant	concordant
NA19819	C/C	rs12979860C/rs12979860C	rs12979860C/rs12979860C	concordant	concordant	concordant
NA19908	C/T	rs12979860C/rs12979860T	rs12979860C/rs12979860T	concordant	concordant	concordant
NA19917	C/T	rs12979860C/rs12979860T	rs12979860C/rs12979860T	concordant	concordant	concordant
NA19920	T/T	rs12979860T/rs12979860T	rs12979860T/rs12979860T	concordant	concordant	concordant
NA20296	C/T	rs12979860C/rs12979860T	rs12979860C/rs12979860T	concordant	concordant	concordant
NA20509	C/T	rs12979860C/rs12979860T	rs12979860C/rs12979860T	concordant	concordant	concordant

## Sheet: SLCO1B1
Sample ID	Details of individual assays	GeT-RM consensus	PharmVIP	PharmCAT	PharmVIP vs GeT-RM	PharmCAT vs GeT-RM	PharmVIP vs PharmCAT	Note
NA11881	Affymetrix DMET: -, LifeTech Taqman LDT: *1/*5, Agena Bioscience iPLEX ADME PGx Pro: *1B;*14 / *15;*16;*17	*1/(*15)	rs4149056C/rs4149056T [*1A/*5]	rs4149056T/rs4149056C	discordant	discordant	concordant	Possibly caused by the different sets of analyzed variants were considered in each genotyping platform and allele definition table used by the tools.
NA10838	Affymetrix DMET: -, LifeTech Taqman LDT: *1/*1, Agena Bioscience iPLEX ADME PGx Pro: *1A;*4;*6;*7;*8 / *1B;*14	*1/*1	rs4149056T/rs4149056T [*1A/*1A]	rs4149056T/rs4149056T	discordant	discordant	concordant	Possibly caused by the different sets of analyzed variants were considered in each genotyping platform and allele definition table used by the tools.
NA10855	Affymetrix DMET: -, LifeTech Taqman LDT: *1/*1, Agena Bioscience iPLEX ADME PGx Pro: *1A;*4;*6;*7;*8 / *1B;*14	*1/*1	rs4149056T/rs4149056T [*1A/*1A]	rs4149056T/rs4149056T	discordant	discordant	concordant	Possibly caused by the different sets of analyzed variants were considered in each genotyping platform and allele definition table used by the tools.
NA10856	Affymetrix DMET: -, LifeTech Taqman LDT: *1/*1, Agena Bioscience iPLEX ADME PGx Pro: *1A;*4;*6;*7;*8 / *1B;*14	*1/*1	rs4149056T/rs4149056T [*1A/*1A]	rs4149056T/rs4149056T	discordant	discordant	concordant	Possibly caused by the different sets of analyzed variants were considered in each genotyping platform and allele definition table used by the tools.
NA10865	Affymetrix DMET: -, LifeTech Taqman LDT: *1/*1, Agena Bioscience iPLEX ADME PGx Pro: *1A;*4;*6;*7;*8 / *1B;*14	*1/*1	rs4149056T/rs4149056T [*1A/*1A]	rs4149056T/rs4149056T	discordant	discordant	concordant	Possibly caused by the different sets of analyzed variants were considered in each genotyping platform and allele definition table used by the tools.
NA12753	Affymetrix DMET: -, LifeTech Taqman LDT: *1/*1, Agena Bioscience iPLEX ADME PGx Pro: *1A;*4;*6;*7;*8 / *1B;*14	*1/*1	rs4149056T/rs4149056T [*1A/*1A]	rs4149056T/rs4149056T	discordant	discordant	concordant	Possibly caused by the different sets of analyzed variants were considered in each genotyping platform and allele definition table used by the tools.
NA18564	Affymetrix DMET: *1a/*1b, LifeTech Taqman LDT: *1/*1, Agena Bioscience iPLEX ADME PGx Pro: *1A;*4;*6;*7;*8 / *1B;*14	*1/*1	rs4149056T/rs4149056T [*1A/*1A]	rs4149056T/rs4149056T	discordant	discordant	concordant	Possibly caused by the different sets of analyzed variants were considered in each genotyping platform and allele definition table used by the tools.
NA18572	Affymetrix DMET: -, LifeTech Taqman LDT: *1/*1, Agena Bioscience iPLEX ADME PGx Pro: *1B;*14 / *1B;*14	*1/*1	rs4149056T/rs4149056T [*1A/*1A]	rs4149056T/rs4149056T	discordant	discordant	concordant	Possibly caused by the different sets of analyzed variants were considered in each genotyping platform and allele definition table used by the tools.
NA18617	Affymetrix DMET: -, LifeTech Taqman LDT: *1/*1, Agena Bioscience iPLEX ADME PGx Pro: *1B;*14 / *1B;*14	*1/*1	rs4149056T/rs4149056T [*1A/*1A]	rs4149056T/rs4149056T	discordant	discordant	concordant	Possibly caused by the different sets of analyzed variants were considered in each genotyping platform and allele definition table used by the tools.
NA18873	Affymetrix DMET: -, LifeTech Taqman LDT: *1/*1, Agena Bioscience iPLEX ADME PGx Pro: *1B;*14 / *1B;*14	*1/*1	rs4149056T/rs4149056T [*1A/*1A]	rs4149056T/rs4149056T	discordant	discordant	concordant	Possibly caused by the different sets of analyzed variants were considered in each genotyping platform and allele definition table used by the tools.
NA18945	Affymetrix DMET: -, LifeTech Taqman LDT: *1/*1, Agena Bioscience iPLEX ADME PGx Pro: *1A;*4;*6;*7;*8 / *1B;*14	*1/*1	rs4149056T/rs4149056T [*1A/*1A]	rs4149056T/rs4149056T	discordant	discordant	concordant	Possibly caused by the different sets of analyzed variants were considered in each genotyping platform and allele definition table used by the tools.
NA18973	Affymetrix DMET: *1a/*1b, LifeTech Taqman LDT: *1/*1, Agena Bioscience iPLEX ADME PGx Pro: *1A;*4;*6;*7;*8 / *1B;*14	*1/*1	rs4149056T/rs4149056T [*1A/*1A]	rs4149056T/rs4149056T	discordant	discordant	concordant	Possibly caused by the different sets of analyzed variants were considered in each genotyping platform and allele definition table used by the tools.
NA19035	Affymetrix DMET: -, LifeTech Taqman LDT: *1/*1, Agena Bioscience iPLEX ADME PGx Pro: *1B;*14 / *1B;*14	*1/*1	rs4149056T/rs4149056T [*1A/*1A]	rs4149056T/rs4149056T	discordant	discordant	concordant	Possibly caused by the different sets of analyzed variants were considered in each genotyping platform and allele definition table used by the tools.
NA19226	Affymetrix DMET: -;*1b/UNK, LifeTech Taqman LDT: *1/*1, Agena Bioscience iPLEX ADME PGx Pro: *1B;*14 / *UNK1	*1/*1	rs4149056T/rs4149056T [*1A/*1A]	rs4149056T/rs4149056T	discordant	discordant	concordant	Possibly caused by the different sets of analyzed variants were considered in each genotyping platform and allele definition table used by the tools.
NA19238	Affymetrix DMET: -, LifeTech Taqman LDT: *1/*1, Agena Bioscience iPLEX ADME PGx Pro: *1B;*14 / *1B;*14	*1/*1	rs4149056T/rs4149056T [*1A/*1A]	rs4149056T/rs4149056T	discordant	discordant	concordant	Possibly caused by the different sets of analyzed variants were considered in each genotyping platform and allele definition table used by the tools.
NA19239	Affymetrix DMET: *1b/*1b, LifeTech Taqman LDT: *1/*1, Agena Bioscience iPLEX ADME PGx Pro: *1B;*14 / *1B;*14	*1/*1	rs4149056T/rs4149056T [*1A/*1A]	rs4149056T/rs4149056T	discordant	discordant	concordant	Possibly caused by the different sets of analyzed variants were considered in each genotyping platform and allele definition table used by the tools.
NA19700	Affymetrix DMET: -, LifeTech Taqman LDT: *1/*1, Agena Bioscience iPLEX ADME PGx Pro: *1B;*14 / *1B;*14	*1/*1	rs4149056T/rs4149056T [*1A/*1A]	rs4149056T/rs4149056T	discordant	discordant	concordant	Possibly caused by the different sets of analyzed variants were considered in each genotyping platform and allele definition table used by the tools.
NA19785	Affymetrix DMET: -, LifeTech Taqman LDT: *1/*1, Agena Bioscience iPLEX ADME PGx Pro: *1A;*4;*6;*7;*8 / *1B;*14	*1/*1	rs4149056T/rs4149056T [*1A/*1A]	rs4149056T/rs4149056T	discordant	discordant	concordant	Possibly caused by the different sets of analyzed variants were considered in each genotyping platform and allele definition table used by the tools.
NA19908	Affymetrix DMET: *1b/*1b, LifeTech Taqman LDT: *1/*1, Agena Bioscience iPLEX ADME PGx Pro: *1B;*14 / *1B;*14	*1/*1	rs4149056T/rs4149056T [*1A/*1A]	rs4149056T/rs4149056T	discordant	discordant	concordant	Possibly caused by the different sets of analyzed variants were considered in each genotyping platform and allele definition table used by the tools.
NA19917	Affymetrix DMET: -, LifeTech Taqman LDT: *1/*1, Agena Bioscience iPLEX ADME PGx Pro: *1A;*4;*6;*7;*8 / *1B;*14	*1/*1	rs4149056T/rs4149056T [*1A/*1A]	rs4149056T/rs4149056T	discordant	discordant	concordant	Possibly caused by the different sets of analyzed variants were considered in each genotyping platform and allele definition table used by the tools.
NA19920	Affymetrix DMET: *1a/*1b, LifeTech Taqman LDT: *1/*1, Agena Bioscience iPLEX ADME PGx Pro: *1A;*4;*6;*7;*8 / *1B;*14	*1/*1	rs4149056T/rs4149056T [*1A/*1A]	rs4149056T/rs4149056T	discordant	discordant	concordant	Possibly caused by the different sets of analyzed variants were considered in each genotyping platform and allele definition table used by the tools.
NA11832	Affymetrix DMET: *1b/*14, LifeTech Taqman LDT: *1/*1, Agena Bioscience iPLEX ADME PGx Pro: *1B;*14 / *1B;*14	*1/*1	rs4149056T/rs4149056T [*1A/*1A]	rs4149056T/rs4149056T	discordant	discordant	concordant	Possibly caused by the different sets of analyzed variants were considered in each genotyping platform and allele definition table used by the tools.
NA07019	Affymetrix DMET: *1a/*14,*1b/*4, LifeTech Taqman LDT: *1/*1, Agena Bioscience iPLEX ADME PGx Pro: *1A;*4;*6;*7;*8 / *1B;*14	*1/*14	rs4149056T/rs4149056T [*1A/*1A]	rs4149056T/rs4149056T	discordant	discordant	concordant	Possibly caused by the different sets of analyzed variants were considered in each genotyping platform and allele definition table used by the tools.
NA07055	Affymetrix DMET: *1a/*14,*1b/*4, LifeTech Taqman LDT: *1/*1, Agena Bioscience iPLEX ADME PGx Pro: *1A;*4;*6;*7;*8 / *1B;*14	*1/*14	rs4149056T/rs4149056T [*1A/*1A]	rs4149056T/rs4149056T	discordant	discordant	concordant	Possibly caused by the different sets of analyzed variants were considered in each genotyping platform and allele definition table used by the tools.
NA07056	Affymetrix DMET: *1a/*14,*1b/*4, LifeTech Taqman LDT: *1/*1, Agena Bioscience iPLEX ADME PGx Pro: *1A;*4;*6;*7;*8 / *1B;*14	*1/*14	rs4149056T/rs4149056T [*1A/*1A]	rs4149056T/rs4149056T	discordant	discordant	concordant	Possibly caused by the different sets of analyzed variants were considered in each genotyping platform and allele definition table used by the tools.
NA10831	Affymetrix DMET: *1a/*14,*1b/*4, LifeTech Taqman LDT: *1/*1, Agena Bioscience iPLEX ADME PGx Pro: *1A;*4;*6;*7;*8 / *1B;*14	*1/*14	rs4149056T/rs4149056T [*1A/*1A]	rs4149056T/rs4149056T	discordant	discordant	concordant	Possibly caused by the different sets of analyzed variants were considered in each genotyping platform and allele definition table used by the tools.
NA10851	Affymetrix DMET: *1a/*14,*1b/*4, LifeTech Taqman LDT: *1/*1, Agena Bioscience iPLEX ADME PGx Pro: *1A;*4;*6;*7;*8 / *1B;*14	*1/*14	rs4149056T/rs4149056T [*1A/*1A]	rs4149056T/rs4149056T	discordant	discordant	concordant	Possibly caused by the different sets of analyzed variants were considered in each genotyping platform and allele definition table used by the tools.
NA12236	Affymetrix DMET: *1a/*14,*1b/*4, LifeTech Taqman LDT: *1/*1, Agena Bioscience iPLEX ADME PGx Pro: *1A;*4;*6;*7;*8 / *1B;*14	*1/*14	rs4149056T/rs4149056T [*1A/*1A]	rs4149056T/rs4149056T	discordant	discordant	concordant	Possibly caused by the different sets of analyzed variants were considered in each genotyping platform and allele definition table used by the tools.
NA18861	Affymetrix DMET: *1a/*14,*1b/*4, LifeTech Taqman LDT: *1/*1, Agena Bioscience iPLEX ADME PGx Pro: *1A;*4;*6;*7;*8 / *1B;*14	*1/*14	rs4149056T/rs4149056T [*1A/*1A]	rs4149056T/rs4149056T	discordant	discordant	concordant	Possibly caused by the different sets of analyzed variants were considered in each genotyping platform and allele definition table used by the tools.
NA19213	Affymetrix DMET: *1b/*14, LifeTech Taqman LDT: *1/*1, Agena Bioscience iPLEX ADME PGx Pro: *1B;*14 / *1B;*14	*1/*14	rs4149056T/rs4149056T [*1A/*1A]	rs4149056T/rs4149056T	discordant	discordant	concordant	Possibly caused by the different sets of analyzed variants were considered in each genotyping platform and allele definition table used by the tools.
HG00276	Affymetrix DMET: *1a/*15,*1b/*5, LifeTech Taqman LDT: *1/*5, Agena Bioscience iPLEX ADME PGx Pro: *1B;*14 / *5 or *1A;*4;*6;*7;*8 / *15;*16;*17	*1/*15	rs4149056C/rs4149056T [*1A/*5]	rs4149056T/rs4149056C	discordant	discordant	concordant	Possibly caused by the different sets of analyzed variants were considered in each genotyping platform and allele definition table used by the tools.
NA06993	Affymetrix DMET: -, LifeTech Taqman LDT: *1/*5, Agena Bioscience iPLEX ADME PGx Pro: *1B;*14 / *5 or *1A;*4;*6;*7;*8 / *15;*16;*17	*1/*15	rs4149056C/rs4149056T [*1A/*5]	rs4149056T/rs4149056C	discordant	discordant	concordant	Possibly caused by the different sets of analyzed variants were considered in each genotyping platform and allele definition table used by the tools.
NA07000	Affymetrix DMET: -, LifeTech Taqman LDT: *1/*5, Agena Bioscience iPLEX ADME PGx Pro: *1B;*14 / *5 or *1A;*4;*6;*7;*8 / *15;*16;*17	*1/*15	rs4149056C/rs4149056T [*1A/*5]	rs4149056T/rs4149056C	discordant	discordant	concordant	Possibly caused by the different sets of analyzed variants were considered in each genotyping platform and allele definition table used by the tools.
NA07357	Affymetrix DMET: *1a/*15,*1b/*5, LifeTech Taqman LDT: *1/*5, Agena Bioscience iPLEX ADME PGx Pro: *1B;*14 / *5 or *1A;*4;*6;*7;*8 / *15;*16;*17	*1/*15	rs4149056C/rs4149056T [*1A/*5]	rs4149056T/rs4149056C	discordant	discordant	concordant	Possibly caused by the different sets of analyzed variants were considered in each genotyping platform and allele definition table used by the tools.
NA10859	Affymetrix DMET: -, LifeTech Taqman LDT: *1/*5, Agena Bioscience iPLEX ADME PGx Pro: *1B;*14 / *5 or *1A;*4;*6;*7;*8 / *15;*16;*17	*1/*15	rs4149056C/rs4149056T [*1A/*5]	rs4149056T/rs4149056C	discordant	discordant	concordant	Possibly caused by the different sets of analyzed variants were considered in each genotyping platform and allele definition table used by the tools.
NA12003	Affymetrix DMET: *1a/*15,*1b/*5, LifeTech Taqman LDT: *1/*5, Agena Bioscience iPLEX ADME PGx Pro: *1B;*14 / *5 or *1A;*4;*6;*7;*8 / *15;*16;*17	*1/*15	rs4149056C/rs4149056T [*1A/*5]	rs4149056T/rs4149056C	discordant	discordant	concordant	Possibly caused by the different sets of analyzed variants were considered in each genotyping platform and allele definition table used by the tools.
NA12878	Affymetrix DMET: *1a/*15,*1b/*5, LifeTech Taqman LDT: *1/*5, Agena Bioscience iPLEX ADME PGx Pro: *1B;*14 / *5 or *1A;*4;*6;*7;*8 / *15;*16;*17	*1/*15	rs4149056C/rs4149056T [*1A/*5]	rs4149056T/rs4149056C	discordant	discordant	concordant	Possibly caused by the different sets of analyzed variants were considered in each genotyping platform and allele definition table used by the tools.
NA12892	Affymetrix DMET: -, LifeTech Taqman LDT: *1/*5, Agena Bioscience iPLEX ADME PGx Pro: *1B;*14 / *5 or *1A;*4;*6;*7;*8 / *15;*16;*17	*1/*15	rs4149056C/rs4149056T [*1A/*5]	rs4149056T/rs4149056C	discordant	discordant	concordant	Possibly caused by the different sets of analyzed variants were considered in each genotyping platform and allele definition table used by the tools.
NA18526	Affymetrix DMET: *1a/*15,*1b/*5, LifeTech Taqman LDT: *1/*5, Agena Bioscience iPLEX ADME PGx Pro: *1B;*14 / *5 or *1A;*4;*6;*7;*8 / *15;*16;*17	*1/*15	rs4149056C/rs4149056T [*1A/*5]	rs4149056T/rs4149056C	discordant	discordant	concordant	Possibly caused by the different sets of analyzed variants were considered in each genotyping platform and allele definition table used by the tools.
NA19109	Affymetrix DMET: *1b/*15, LifeTech Taqman LDT: *1/*5, Agena Bioscience iPLEX ADME PGx Pro: *1B;*14 / *15;*16;*17	*1/*15	rs4149056C/rs4149056T [*1A/*5]	rs4149056T/rs4149056C	discordant	discordant	concordant	Possibly caused by the different sets of analyzed variants were considered in each genotyping platform and allele definition table used by the tools.
NA20509	Affymetrix DMET: *1a/*15,*1b/*5, LifeTech Taqman LDT: *1/*5, Agena Bioscience iPLEX ADME PGx Pro: *1B;*14 / *5 or *1A;*4;*6;*7;*8 / *15;*16;*17	*1/*15	rs4149056C/rs4149056T [*1A/*5]	rs4149056T/rs4149056C	discordant	discordant	concordant	Possibly caused by the different sets of analyzed variants were considered in each genotyping platform and allele definition table used by the tools.
NA18552	Affymetrix DMET: *1b/*15, LifeTech Taqman LDT: *1/*5, Agena Bioscience iPLEX ADME PGx Pro: *1B;*14 / *15;*16;*17	*1/*15	rs4149056C/rs4149056T [*1A/*5]	rs4149056T/rs4149056C	discordant	discordant	concordant	Possibly caused by the different sets of analyzed variants were considered in each genotyping platform and allele definition table used by the tools.
NA11993	Affymetrix DMET: *1a/*17,*5/*21;*1b/UNK,*15/UNK, LifeTech Taqman LDT: *1/*17, Agena Bioscience iPLEX ADME PGx Pro: *1B;*14 / *5 or *1A;*4;*6;*7;*8 / *15;*16;*17	*1/*17	rs4149056C/rs4149056T [*1A/*5]	rs4149056T/rs4149056C	discordant	discordant	concordant	Possibly caused by the different sets of analyzed variants were considered in each genotyping platform and allele definition table used by the tools.
NA18563	Affymetrix DMET: -, LifeTech Taqman LDT: *1/*17, Agena Bioscience iPLEX ADME PGx Pro: *1B;*14 / *5 or *1A;*4;*6;*7;*8 / *15;*16;*17	*1/*17	rs4149056C/rs4149056T [*1A/*5]	rs4149056T/rs4149056C	discordant	discordant	concordant	Possibly caused by the different sets of analyzed variants were considered in each genotyping platform and allele definition table used by the tools.
NA18992	Affymetrix DMET: *1a/*17,*5/*21;*1b/UNK,*15/UNK, LifeTech Taqman LDT: *1/*17, Agena Bioscience iPLEX ADME PGx Pro: *1B;*14 / *5 or *1A;*4;*6;*7;*8 / *15;*16;*17	*1/*17	rs4149056C/rs4149056T [*1A/*5]	rs4149056T/rs4149056C	discordant	discordant	concordant	Possibly caused by the different sets of analyzed variants were considered in each genotyping platform and allele definition table used by the tools.
NA12156	Affymetrix DMET: *1a/*21;*1b/UNK, LifeTech Taqman LDT: *1/*21, Agena Bioscience iPLEX ADME PGx Pro: *1A;*4;*6;*7;*8 / *1B;*14	*1/*21	rs4149056T/rs4149056T [*1A/*1A]	rs4149056T/rs4149056T	discordant	discordant	concordant	Possibly caused by the different sets of analyzed variants were considered in each genotyping platform and allele definition table used by the tools.
NA12813	Affymetrix DMET: *1a/*21;*1b/UNK, LifeTech Taqman LDT: *1/*21, Agena Bioscience iPLEX ADME PGx Pro: *1A;*4;*6;*7;*8 / *1B;*14	*1/*21	*19/*21, rs4149056T/rs4149056T [*1A/*1A]	*19/*21, rs4149056T/rs4149056T	discordant	discordant	concordant	Allele(s) are in allele definition table used by the tools but are not in the list of alleles detected by assay platforms.
NA06991	Affymetrix DMET: *15/*15, LifeTech Taqman LDT: *5/*5, Agena Bioscience iPLEX ADME PGx Pro: *15;*16;*17 / *15;*16;*17	*15/*15	rs4149056C/rs4149056C [*5/*5]	rs4149056C/rs4149056C	discordant	discordant	concordant	Possibly caused by the different sets of analyzed variants were considered in each genotyping platform and allele definition table used by the tools.
NA11839	Affymetrix DMET: *1a/*1b, LifeTech Taqman LDT: *1/*1, Agena Bioscience iPLEX ADME PGx Pro: *1A;*4;*6;*7;*8 / *1B;*14	*1A/*1B	rs4149056T/rs4149056T [*1A/*1A]	rs4149056T/rs4149056T	discordant	discordant	concordant	Possibly caused by the different sets of analyzed variants were considered in each genotyping platform and allele definition table used by the tools.
NA18518	Affymetrix DMET: *1a/*1b, LifeTech Taqman LDT: *1/*1, Agena Bioscience iPLEX ADME PGx Pro: *1A;*4;*6;*7;*8 / *1B;*14	*1A/*1B	rs4149056T/rs4149056T [*1A/*1A]	rs4149056T/rs4149056T	discordant	discordant	concordant	Possibly caused by the different sets of analyzed variants were considered in each genotyping platform and allele definition table used by the tools.
NA18980	Affymetrix DMET: *1a/*1b, LifeTech Taqman LDT: *1/*1, Agena Bioscience iPLEX ADME PGx Pro: *1A;*4;*6;*7;*8 / *1B;*14	*1A/*1B	rs4149056T/rs4149056T [*1A/*1A]	rs4149056T/rs4149056T	discordant	discordant	concordant	Possibly caused by the different sets of analyzed variants were considered in each genotyping platform and allele definition table used by the tools.
NA19174	Affymetrix DMET: *1a/*1b, LifeTech Taqman LDT: *1/*1, Agena Bioscience iPLEX ADME PGx Pro: *1A;*4;*6;*7;*8 / *1B;*14	*1A/*1B	rs4149056T/rs4149056T [*1A/*1A]	rs4149056T/rs4149056T	discordant	discordant	concordant	Possibly caused by the different sets of analyzed variants were considered in each genotyping platform and allele definition table used by the tools.
NA19176	Affymetrix DMET: *1a/*1b, LifeTech Taqman LDT: *1/*1, Agena Bioscience iPLEX ADME PGx Pro: *1A;*4;*6;*7;*8 / *1B;*14	*1A/*1B	rs4149056T/rs4149056T [*1A/*1A]	rs4149056T/rs4149056T	discordant	discordant	concordant	Possibly caused by the different sets of analyzed variants were considered in each genotyping platform and allele definition table used by the tools.
NA18544	Affymetrix DMET: *1b/*17,*15/*21, LifeTech Taqman LDT: *1/*17, Agena Bioscience iPLEX ADME PGx Pro: *1B;*14 / *15;*16;*17	*1B/*17	*15/*21, rs4149056C/rs4149056T [*1A/*5]	*15/*21, rs4149056T/rs4149056C	discordant	discordant	concordant	Predicted result is not concordanted with consensus diplotype, but is detected in one assay.
HG00436	Affymetrix DMET: *1b/*1b, LifeTech Taqman LDT: *1/*1, Agena Bioscience iPLEX ADME PGx Pro: *1B;*14 / *1B;*14	*1B/*1B	rs4149056T/rs4149056T [*1A/*1A]	rs4149056T/rs4149056T	discordant	discordant	concordant	Possibly caused by the different sets of analyzed variants were considered in each genotyping platform and allele definition table used by the tools.
HG00589	Affymetrix DMET: *1b/*1b, LifeTech Taqman LDT: *1/*1, Agena Bioscience iPLEX ADME PGx Pro: *1B;*14 / *1B;*14	*1B/*1B	rs4149056T/rs4149056T [*1A/*1A]	rs4149056T/rs4149056T	discordant	discordant	concordant	Possibly caused by the different sets of analyzed variants were considered in each genotyping platform and allele definition table used by the tools.
NA18855	Affymetrix DMET: *1b/*1b, LifeTech Taqman LDT: *1/*1, Agena Bioscience iPLEX ADME PGx Pro: *1B;*14 / *1B;*14	*1B/*1B	rs4149056T/rs4149056T [*1A/*1A]	rs4149056T/rs4149056T	discordant	discordant	concordant	Possibly caused by the different sets of analyzed variants were considered in each genotyping platform and allele definition table used by the tools.
NA18868	Affymetrix DMET: *1b/*1b, LifeTech Taqman LDT: *1/*1, Agena Bioscience iPLEX ADME PGx Pro: *1B;*14 / *1B;*14	*1B/*1B	rs4149056T/rs4149056T [*1A/*1A]	rs4149056T/rs4149056T	discordant	discordant	concordant	Possibly caused by the different sets of analyzed variants were considered in each genotyping platform and allele definition table used by the tools.
NA18942	Affymetrix DMET: *1b/*1b, LifeTech Taqman LDT: *1/*1, Agena Bioscience iPLEX ADME PGx Pro: *1B;*14 / *1B;*14	*1B/*1B	rs4149056T/rs4149056T [*1A/*1A]	rs4149056T/rs4149056T	discordant	discordant	concordant	Possibly caused by the different sets of analyzed variants were considered in each genotyping platform and allele definition table used by the tools.
NA18959	Affymetrix DMET: *1b/*1b, LifeTech Taqman LDT: *1/*1, Agena Bioscience iPLEX ADME PGx Pro: *1B;*14 / *1B;*14	*1B/*1B	rs4149056T/rs4149056T [*1A/*1A]	rs4149056T/rs4149056T	discordant	discordant	concordant	Possibly caused by the different sets of analyzed variants were considered in each genotyping platform and allele definition table used by the tools.
NA19003	Affymetrix DMET: *1b/*1b, LifeTech Taqman LDT: *1/*1, Agena Bioscience iPLEX ADME PGx Pro: *1B;*14 / *1B;*14	*1B/*1B	rs4149056T/rs4149056T [*1A/*1A]	rs4149056T/rs4149056T	discordant	discordant	concordant	Possibly caused by the different sets of analyzed variants were considered in each genotyping platform and allele definition table used by the tools.
NA19095	Affymetrix DMET: *1b/*1b, LifeTech Taqman LDT: *1/*1, Agena Bioscience iPLEX ADME PGx Pro: *1B;*14 / *1B;*14	*1B/*1B	rs4149056T/rs4149056T [*1A/*1A]	rs4149056T/rs4149056T	discordant	discordant	concordant	Possibly caused by the different sets of analyzed variants were considered in each genotyping platform and allele definition table used by the tools.
NA19143	Affymetrix DMET: *1b/*1b, LifeTech Taqman LDT: *1/*1, Agena Bioscience iPLEX ADME PGx Pro: *1B;*14 / *1B;*14	*1B/*1B	rs4149056T/rs4149056T [*1A/*1A]	rs4149056T/rs4149056T	discordant	discordant	concordant	Possibly caused by the different sets of analyzed variants were considered in each genotyping platform and allele definition table used by the tools.
NA19147	Affymetrix DMET: *1b/*1b, LifeTech Taqman LDT: *1/*1, Agena Bioscience iPLEX ADME PGx Pro: *1B;*14 / *1B;*14	*1B/*1B	rs4149056T/rs4149056T [*1A/*1A]	rs4149056T/rs4149056T	discordant	discordant	concordant	Possibly caused by the different sets of analyzed variants were considered in each genotyping platform and allele definition table used by the tools.
NA19819	Affymetrix DMET: *1b/*1b, LifeTech Taqman LDT: *1/*1, Agena Bioscience iPLEX ADME PGx Pro: *1B;*14 / *1B;*14	*1B/*1B	rs4149056T/rs4149056T [*1A/*1A]	rs4149056T/rs4149056T	discordant	discordant	concordant	Possibly caused by the different sets of analyzed variants were considered in each genotyping platform and allele definition table used by the tools.
NA20296	Affymetrix DMET: *1b/*1b, LifeTech Taqman LDT: *1/*1, Agena Bioscience iPLEX ADME PGx Pro: *1B;*14 / *1B;*14	*1B/*1B	rs4149056T/rs4149056T [*1A/*1A]	rs4149056T/rs4149056T	discordant	discordant	concordant	Possibly caused by the different sets of analyzed variants were considered in each genotyping platform and allele definition table used by the tools.
NA18519	Affymetrix DMET: *1b/*1b, LifeTech Taqman LDT: *1/*1, Agena Bioscience iPLEX ADME PGx Pro: *1B;*14 / *1B;*14	*1B/*1B	rs4149056T/rs4149056T [*1A/*1A]	rs4149056T/rs4149056T	discordant	discordant	concordant	Possibly caused by the different sets of analyzed variants were considered in each genotyping platform and allele definition table used by the tools.
NA10847	Affymetrix DMET: *5/*15, LifeTech Taqman LDT: *5/*5, Agena Bioscience iPLEX ADME PGx Pro: *5 / *15;*16;*17	*5/*15	rs4149056C/rs4149056C [*5/*5]	rs4149056C/rs4149056C	discordant	discordant	concordant	Possibly caused by the different sets of analyzed variants were considered in each genotyping platform and allele definition table used by the tools.
HG01190	Affymetrix DMET: *1a/*1a, LifeTech Taqman LDT: *1/*1, Agena Bioscience iPLEX ADME PGx Pro: *1A;*4;*6;*7;*8 / *1A;*4;*6;*7;*8	*1/*1	rs4149056T/rs4149056T [*1A/*1A]	rs4149056T/rs4149056T	concordant	concordant	concordant
NA07029	Affymetrix DMET: *1a/*1a, LifeTech Taqman LDT: *1/*1, Agena Bioscience iPLEX ADME PGx Pro: *1A;*4;*6;*7;*8 / *1A;*4;*6;*7;*8	*1/*1	rs4149056T/rs4149056T [*1A/*1A]	rs4149056T/rs4149056T	concordant	concordant	concordant
NA07348	Affymetrix DMET: *1a/*1a, LifeTech Taqman LDT: *1/*1, Agena Bioscience iPLEX ADME PGx Pro: *1A;*4;*6;*7;*8 / *1A;*4;*6;*7;*8	*1/*1	rs4149056T/rs4149056T [*1A/*1A]	rs4149056T/rs4149056T	concordant	concordant	concordant
NA10846	Affymetrix DMET: -, LifeTech Taqman LDT: *1/*1, Agena Bioscience iPLEX ADME PGx Pro: *1A;*4;*6;*7;*8 / *1A;*4;*6;*7;*8	*1/*1	rs4149056T/rs4149056T [*1A/*1A]	rs4149056T/rs4149056T	concordant	concordant	concordant
NA12145	Affymetrix DMET: *1a/*1a, LifeTech Taqman LDT: *1/*1, Agena Bioscience iPLEX ADME PGx Pro: *1A;*4;*6;*7;*8 / *1A;*4;*6;*7;*8	*1/*1	rs4149056T/rs4149056T [*1A/*1A]	rs4149056T/rs4149056T	concordant	concordant	concordant
NA12336	Affymetrix DMET: -, LifeTech Taqman LDT: *1/*1, Agena Bioscience iPLEX ADME PGx Pro: *1A;*4;*6;*7;*8 / *1A;*4;*6;*7;*8	*1/*1	rs4149056T/rs4149056T [*1A/*1A]	rs4149056T/rs4149056T	concordant	concordant	concordant
NA12815	Affymetrix DMET: -, LifeTech Taqman LDT: *1/*1, Agena Bioscience iPLEX ADME PGx Pro: *1A;*4;*6;*7;*8 / *1A;*4;*6;*7;*8	*1/*1	rs4149056T/rs4149056T [*1A/*1A]	rs4149056T/rs4149056T	concordant	concordant	concordant
NA12873	Affymetrix DMET: *1a/*1a, LifeTech Taqman LDT: *1/*1, Agena Bioscience iPLEX ADME PGx Pro: *1A;*4;*6;*7;*8 / *1A;*4;*6;*7;*8	*1/*1	rs4149056T/rs4149056T [*1A/*1A]	rs4149056T/rs4149056T	concordant	concordant	concordant
NA18565	Affymetrix DMET: *1a/*1a, LifeTech Taqman LDT: *1/*1, Agena Bioscience iPLEX ADME PGx Pro: *1A;*4;*6;*7;*8 / *1A;*4;*6;*7;*8	*1/*1	rs4149056T/rs4149056T [*1A/*1A]	rs4149056T/rs4149056T	concordant	concordant	concordant
NA18952	Affymetrix DMET: *1a/*1a, LifeTech Taqman LDT: *1/*1, Agena Bioscience iPLEX ADME PGx Pro: *1A;*4;*6;*7;*8 / *1A;*4;*6;*7;*8	*1/*1	rs4149056T/rs4149056T [*1A/*1A]	rs4149056T/rs4149056T	concordant	concordant	concordant
NA18966	Affymetrix DMET: *1a/*1a, LifeTech Taqman LDT: *1/*1, Agena Bioscience iPLEX ADME PGx Pro: *1A;*4;*6;*7;*8 / *1A;*4;*6;*7;*8	*1/*1	rs4149056T/rs4149056T [*1A/*1A]	rs4149056T/rs4149056T	concordant	concordant	concordant
NA10854	Affymetrix DMET: *1a/*1b, LifeTech Taqman LDT: *1/*1, Agena Bioscience iPLEX ADME PGx Pro: *1A;*4;*6;*7;*8 / *1B;*14	*1/*1	*1A/*1B, rs4149056T/rs4149056T [*1A/*1A]	*1A/*1B, rs4149056T/rs4149056T	concordant	concordant	concordant
NA19789	Affymetrix DMET: *1a/*1b, LifeTech Taqman LDT: *1/*1, Agena Bioscience iPLEX ADME PGx Pro: *1A;*4;*6;*7;*8 / *1B;*14	*1/*1	*1A/*1B, rs4149056T/rs4149056T [*1A/*1A]	*1A/*1B, rs4149056T/rs4149056T	concordant	concordant	concordant
NA07048	Affymetrix DMET: -, LifeTech Taqman LDT: *1/*1, Agena Bioscience iPLEX ADME PGx Pro: *1A;*4;*6;*7;*8 / *1A;*4;*6;*7;*8	*1/*1	*1A/*1A, rs4149056T/rs4149056T [*1A/*1A]	*1A/*1A, rs4149056T/rs4149056T	concordant	concordant	concordant
NA12006	Affymetrix DMET: *1b/*21, LifeTech Taqman LDT: *1/*21, Agena Bioscience iPLEX ADME PGx Pro: *1B;*14 / *1B;*14	*1/*21	*1B/*21, rs4149056T/rs4149056T [*1A/*1A]	*1B/*21, rs4149056T/rs4149056T	concordant	concordant	concordant
NA12717	Affymetrix DMET: *1a/*1a, LifeTech Taqman LDT: *1/*1, Agena Bioscience iPLEX ADME PGx Pro: *1A;*4;*6;*7;*8 / *1A;*4;*6;*7;*8	*1A/*1A	rs4149056T/rs4149056T [*1A/*1A]	rs4149056T/rs4149056T	concordant	concordant	concordant
NA18484	Affymetrix DMET: *1a/*1b, LifeTech Taqman LDT: *1/*1, Agena Bioscience iPLEX ADME PGx Pro: *1B;*14 / *1B;*14	*1A/*1B	*1A/*1B, rs4149056T/rs4149056T [*1A/*1A]	*1A/*1B, rs4149056T/rs4149056T	concordant	concordant	concordant
NA19207	Affymetrix DMET: *1a/*1b, LifeTech Taqman LDT: *1/*1, Agena Bioscience iPLEX ADME PGx Pro: *1B;*14 / *1B;*14	*1A/*1B	*1A/*1B, rs4149056T/rs4149056T [*1A/*1A]	*1A/*1B, rs4149056T/rs4149056T	concordant	concordant	concordant
NA19007	Affymetrix DMET: *1b/*1b, LifeTech Taqman LDT: *1/*1, Agena Bioscience iPLEX ADME PGx Pro: *1B;*14 / *1B;*14	*1B/*1B	*1B/*1B, rs4149056T/rs4149056T [*1A/*1A]	*1B/*1B, rs4149056T/rs4149056T	concordant	concordant	concordant
NA19122	Affymetrix DMET: *1b/*1b, LifeTech Taqman LDT: *1/*1, Agena Bioscience iPLEX ADME PGx Pro: *1B;*14 / *1B;*14	*1B/*1B	*1B/*1B, rs4149056T/rs4149056T [*1A/*1A]	*1B/*1B, rs4149056T/rs4149056T	concordant	concordant	concordant

## Sheet: TPMT
Sample ID	Details of individual assays	GeT-RM consensus	PharmVIP	PharmCAT	PharmVIP vs GeT-RM	PharmCAT vs GeT-RM	PharmVIP vs PharmCAT	Note
HG00276	Affymetrix DMET: *1/*1, LifeTech Taqman LDT: *1/*1, Agena Bioscience iPLEX ADME PGx Pro: *1 / *1	*1/*1	*1/*16	*1/*16	discordant	discordant	concordant	Allele(s) are in allele definition table used by the tools but are not in the list of alleles detected by assay platforms.
NA19035	Affymetrix DMET: -, LifeTech Taqman LDT: *3C/*3C, Agena Bioscience iPLEX ADME PGx Pro: *3C / *3C	*3C/*3C	*3C/*3C	*3C/*3C	concordant	concordant	concordant
NA19176	Affymetrix DMET: *1/*8, LifeTech Taqman LDT: *1/*1, Agena Bioscience iPLEX ADME PGx Pro: *1 / *8	*1/*8	*1/*8	*1/*8	concordant	concordant	concordant
HG00589	Affymetrix DMET: *1/*3C, LifeTech Taqman LDT: *1/*3C, Agena Bioscience iPLEX ADME PGx Pro: *1 / *3C	*1/*3C	*1/*3C	*1/*3C	concordant	concordant	concordant
NA18855	Affymetrix DMET: *1/*3C, LifeTech Taqman LDT: *1/*3C, Agena Bioscience iPLEX ADME PGx Pro: *1 / *3C	*1/*3C	*1/*3C	*1/*3C	concordant	concordant	concordant
NA18966	Affymetrix DMET: *1/*3C, LifeTech Taqman LDT: *1/*3C, Agena Bioscience iPLEX ADME PGx Pro: *1 / *3C	*1/*3C	*1/*3C	*1/*3C	concordant	concordant	concordant
NA19920	Affymetrix DMET: *1/*3C, LifeTech Taqman LDT: *1/*3C, Agena Bioscience iPLEX ADME PGx Pro: *1 / *3C	*1/*3C	*1/*3C	*1/*3C	concordant	concordant	concordant
NA20296	Affymetrix DMET: *1/*3C, LifeTech Taqman LDT: *1/*3C, Agena Bioscience iPLEX ADME PGx Pro: *1 / *3C	*1/*3C	*1/*3C	*1/*3C	concordant	concordant	concordant
NA12753	Affymetrix DMET: -, LifeTech Taqman LDT: *1/*3A, *3B/*3C, Agena Bioscience iPLEX ADME PGx Pro: *1 / *3A;*3D or *3B / *3C	*1/*3A	*1/*3A	*1/*3A	concordant	concordant	concordant
HG00436	Affymetrix DMET: *1/*1, LifeTech Taqman LDT: *1/*1, Agena Bioscience iPLEX ADME PGx Pro: *1 / *1	*1/*1	*1/*1	*1/*1	concordant	concordant	concordant
HG01190	Affymetrix DMET: *1/*1, LifeTech Taqman LDT: *1/*1, Agena Bioscience iPLEX ADME PGx Pro: *1 / *1	*1/*1	*1/*1	*1/*1	concordant	concordant	concordant
NA06991	Affymetrix DMET: *1/*1, LifeTech Taqman LDT: *1/*1, Agena Bioscience iPLEX ADME PGx Pro: *1 / *1	*1/*1	*1/*1	*1/*1	concordant	concordant	concordant
NA06993	Affymetrix DMET: -, LifeTech Taqman LDT: *1/*1, Agena Bioscience iPLEX ADME PGx Pro: *1 / *1	*1/*1	*1/*1	*1/*1	concordant	concordant	concordant
NA07000	Affymetrix DMET: -, LifeTech Taqman LDT: *1/*1, Agena Bioscience iPLEX ADME PGx Pro: *1 / *1	*1/*1	*1/*1	*1/*1	concordant	concordant	concordant
NA07019	Affymetrix DMET: *1/*1, LifeTech Taqman LDT: *1/*1, Agena Bioscience iPLEX ADME PGx Pro: *1 / *1	*1/*1	*1/*1	*1/*1	concordant	concordant	concordant
NA07029	Affymetrix DMET: *1/*1, LifeTech Taqman LDT: *1/*1, Agena Bioscience iPLEX ADME PGx Pro: *1 / *1	*1/*1	*1/*1	*1/*1	concordant	concordant	concordant
NA07048	Affymetrix DMET: -, LifeTech Taqman LDT: *1/*1, Agena Bioscience iPLEX ADME PGx Pro: *1 / *1	*1/*1	*1/*1	*1/*1	concordant	concordant	concordant
NA07055	Affymetrix DMET: *1/*1, LifeTech Taqman LDT: *1/*1, Agena Bioscience iPLEX ADME PGx Pro: *1 / *1	*1/*1	*1/*1	*1/*1	concordant	concordant	concordant
NA07056	Affymetrix DMET: *1/*1, LifeTech Taqman LDT: *1/*1, Agena Bioscience iPLEX ADME PGx Pro: *1 / *1	*1/*1	*1/*1	*1/*1	concordant	concordant	concordant
NA07348	Affymetrix DMET: *1/*1, LifeTech Taqman LDT: *1/*1, Agena Bioscience iPLEX ADME PGx Pro: *1 / *1	*1/*1	*1/*1	*1/*1	concordant	concordant	concordant
NA07357	Affymetrix DMET: *1/*1, LifeTech Taqman LDT: *1/*1, Agena Bioscience iPLEX ADME PGx Pro: *1 / *1	*1/*1	*1/*1	*1/*1	concordant	concordant	concordant
NA10831	Affymetrix DMET: *1/*1, LifeTech Taqman LDT: *1/*1, Agena Bioscience iPLEX ADME PGx Pro: *1 / *1	*1/*1	*1/*1	*1/*1	concordant	concordant	concordant
NA10838	Affymetrix DMET: -, LifeTech Taqman LDT: *1/*1, Agena Bioscience iPLEX ADME PGx Pro: *1 / *1	*1/*1	*1/*1	*1/*1	concordant	concordant	concordant
NA10846	Affymetrix DMET: -, LifeTech Taqman LDT: *1/*1, Agena Bioscience iPLEX ADME PGx Pro: *1 / *1	*1/*1	*1/*1	*1/*1	concordant	concordant	concordant
NA10847	Affymetrix DMET: *1/*1, LifeTech Taqman LDT: *1/*1, Agena Bioscience iPLEX ADME PGx Pro: *1 / *1	*1/*1	*1/*1	*1/*1	concordant	concordant	concordant
NA10851	Affymetrix DMET: *1/*1, LifeTech Taqman LDT: *1/*1, Agena Bioscience iPLEX ADME PGx Pro: *1 / *1	*1/*1	*1/*1	*1/*1	concordant	concordant	concordant
NA10854	Affymetrix DMET: *1/*1, LifeTech Taqman LDT: *1/*1, Agena Bioscience iPLEX ADME PGx Pro: *1 / *1	*1/*1	*1/*1	*1/*1	concordant	concordant	concordant
NA10855	Affymetrix DMET: -, LifeTech Taqman LDT: *1/*1, Agena Bioscience iPLEX ADME PGx Pro: *1 / *1	*1/*1	*1/*1	*1/*1	concordant	concordant	concordant
NA10856	Affymetrix DMET: -, LifeTech Taqman LDT: *1/*1, Agena Bioscience iPLEX ADME PGx Pro: *1 / *1	*1/*1	*1/*1	*1/*1	concordant	concordant	concordant
NA10859	Affymetrix DMET: -, LifeTech Taqman LDT: *1/*1, Agena Bioscience iPLEX ADME PGx Pro: *1 / *1	*1/*1	*1/*1	*1/*1	concordant	concordant	concordant
NA10865	Affymetrix DMET: -, LifeTech Taqman LDT: *1/*1, Agena Bioscience iPLEX ADME PGx Pro: *1 / *1	*1/*1	*1/*1	*1/*1	concordant	concordant	concordant
NA11839	Affymetrix DMET: *1/*1, LifeTech Taqman LDT: *1/*1, Agena Bioscience iPLEX ADME PGx Pro: *1 / *1	*1/*1	*1/*1	*1/*1	concordant	concordant	concordant
NA11881	Affymetrix DMET: -, LifeTech Taqman LDT: *1/*1, Agena Bioscience iPLEX ADME PGx Pro: *1 / *1	*1/*1	*1/*1	*1/*1	concordant	concordant	concordant
NA11993	Affymetrix DMET: *1/*1, LifeTech Taqman LDT: *1/*1, Agena Bioscience iPLEX ADME PGx Pro: *1 / *1	*1/*1	*1/*1	*1/*1	concordant	concordant	concordant
NA12003	Affymetrix DMET: *1/*1, LifeTech Taqman LDT: *1/*1, Agena Bioscience iPLEX ADME PGx Pro: *1 / *1	*1/*1	*1/*1	*1/*1	concordant	concordant	concordant
NA12006	Affymetrix DMET: *1/*1, LifeTech Taqman LDT: *1/*1, Agena Bioscience iPLEX ADME PGx Pro: *1 / *1	*1/*1	*1/*1	*1/*1	concordant	concordant	concordant
NA12145	Affymetrix DMET: *1/*1, LifeTech Taqman LDT: *1/*1, Agena Bioscience iPLEX ADME PGx Pro: *1 / *1	*1/*1	*1/*1	*1/*1	concordant	concordant	concordant
NA12156	Affymetrix DMET: *1/*1, LifeTech Taqman LDT: *1/*1, Agena Bioscience iPLEX ADME PGx Pro: *1 / *1	*1/*1	*1/*1	*1/*1	concordant	concordant	concordant
NA12236	Affymetrix DMET: *1/*1, LifeTech Taqman LDT: *1/*1, Agena Bioscience iPLEX ADME PGx Pro: *1 / *1	*1/*1	*1/*1	*1/*1	concordant	concordant	concordant
NA12336	Affymetrix DMET: -, LifeTech Taqman LDT: *1/*1, Agena Bioscience iPLEX ADME PGx Pro: *1 / *1	*1/*1	*1/*1	*1/*1	concordant	concordant	concordant
NA12717	Affymetrix DMET: *1/*1, LifeTech Taqman LDT: *1/*1, Agena Bioscience iPLEX ADME PGx Pro: *1 / *1	*1/*1	*1/*1	*1/*1	concordant	concordant	concordant
NA12813	Affymetrix DMET: *1/*1, LifeTech Taqman LDT: *1/*1, Agena Bioscience iPLEX ADME PGx Pro: *1 / *1	*1/*1	*1/*1	*1/*1	concordant	concordant	concordant
NA12815	Affymetrix DMET: -, LifeTech Taqman LDT: *1/*1, Agena Bioscience iPLEX ADME PGx Pro: *1 / *1	*1/*1	*1/*1	*1/*1	concordant	concordant	concordant
NA12873	Affymetrix DMET: *1/*1, LifeTech Taqman LDT: *1/*1, Agena Bioscience iPLEX ADME PGx Pro: *1 / *1	*1/*1	*1/*1	*1/*1	concordant	concordant	concordant
NA12878	Affymetrix DMET: *1/*1, LifeTech Taqman LDT: *1/*1, Agena Bioscience iPLEX ADME PGx Pro: *1 / *1	*1/*1	*1/*1	*1/*1	concordant	concordant	concordant
NA12892	Affymetrix DMET: -, LifeTech Taqman LDT: *1/*1, Agena Bioscience iPLEX ADME PGx Pro: *1 / *1	*1/*1	*1/*1	*1/*1	concordant	concordant	concordant
NA18484	Affymetrix DMET: *1/*1, LifeTech Taqman LDT: *1/*1, Agena Bioscience iPLEX ADME PGx Pro: *1 / *1	*1/*1	*1/*1	*1/*1	concordant	concordant	concordant
NA18518	Affymetrix DMET: *1/*1, LifeTech Taqman LDT: *1/*1, Agena Bioscience iPLEX ADME PGx Pro: *1 / *1	*1/*1	*1/*1	*1/*1	concordant	concordant	concordant
NA18526	Affymetrix DMET: *1/*1, LifeTech Taqman LDT: *1/*1, Agena Bioscience iPLEX ADME PGx Pro: *1 / *1	*1/*1	*1/*1	*1/*1	concordant	concordant	concordant
NA18544	Affymetrix DMET: *1/*1, LifeTech Taqman LDT: *1/*1, Agena Bioscience iPLEX ADME PGx Pro: *1 / *1	*1/*1	*1/*1	*1/*1	concordant	concordant	concordant
NA18563	Affymetrix DMET: -, LifeTech Taqman LDT: *1/*1, Agena Bioscience iPLEX ADME PGx Pro: *1 / *1	*1/*1	*1/*1	*1/*1	concordant	concordant	concordant
NA18564	Affymetrix DMET: *1/*1, LifeTech Taqman LDT: *1/*1, Agena Bioscience iPLEX ADME PGx Pro: *1 / *1	*1/*1	*1/*1	*1/*1	concordant	concordant	concordant
NA18565	Affymetrix DMET: *1/*1, LifeTech Taqman LDT: *1/*1, Agena Bioscience iPLEX ADME PGx Pro: *1 / *1	*1/*1	*1/*1	*1/*1	concordant	concordant	concordant
NA18572	Affymetrix DMET: -, LifeTech Taqman LDT: *1/*1, Agena Bioscience iPLEX ADME PGx Pro: *1 / *1	*1/*1	*1/*1	*1/*1	concordant	concordant	concordant
NA18617	Affymetrix DMET: -, LifeTech Taqman LDT: *1/*1, Agena Bioscience iPLEX ADME PGx Pro: *1 / *1	*1/*1	*1/*1	*1/*1	concordant	concordant	concordant
NA18861	Affymetrix DMET: *1/*1, LifeTech Taqman LDT: *1/*1, Agena Bioscience iPLEX ADME PGx Pro: *1 / *1	*1/*1	*1/*1	*1/*1	concordant	concordant	concordant
NA18868	Affymetrix DMET: *1/*1, LifeTech Taqman LDT: *1/*1, Agena Bioscience iPLEX ADME PGx Pro: *1 / *1	*1/*1	*1/*1	*1/*1	concordant	concordant	concordant
NA18873	Affymetrix DMET: -, LifeTech Taqman LDT: *1/*1, Agena Bioscience iPLEX ADME PGx Pro: *1 / *1	*1/*1	*1/*1	*1/*1	concordant	concordant	concordant
NA18942	Affymetrix DMET: *1/*1, LifeTech Taqman LDT: *1/*1, Agena Bioscience iPLEX ADME PGx Pro: *1 / *1	*1/*1	*1/*1	*1/*1	concordant	concordant	concordant
NA18945	Affymetrix DMET: -, LifeTech Taqman LDT: *1/*1, Agena Bioscience iPLEX ADME PGx Pro: *1 / *1	*1/*1	*1/*1	*1/*1	concordant	concordant	concordant
NA18952	Affymetrix DMET: *1/*1, LifeTech Taqman LDT: *1/*1, Agena Bioscience iPLEX ADME PGx Pro: *1 / *1	*1/*1	*1/*1	*1/*1	concordant	concordant	concordant
NA18959	Affymetrix DMET: *1/*1, LifeTech Taqman LDT: *1/*1, Agena Bioscience iPLEX ADME PGx Pro: *1 / *1	*1/*1	*1/*1	*1/*1	concordant	concordant	concordant
NA18973	Affymetrix DMET: *1/*1, LifeTech Taqman LDT: *1/*1, Agena Bioscience iPLEX ADME PGx Pro: *1 / *1	*1/*1	*1/*1	*1/*1	concordant	concordant	concordant
NA18980	Affymetrix DMET: *1/*1, LifeTech Taqman LDT: *1/*1, Agena Bioscience iPLEX ADME PGx Pro: *1 / *1	*1/*1	*1/*1	*1/*1	concordant	concordant	concordant
NA18992	Affymetrix DMET: *1/*1, LifeTech Taqman LDT: *1/*1, Agena Bioscience iPLEX ADME PGx Pro: *1 / *1	*1/*1	*1/*1	*1/*1	concordant	concordant	concordant
NA19003	Affymetrix DMET: *1/*1, LifeTech Taqman LDT: *1/*1, Agena Bioscience iPLEX ADME PGx Pro: *1 / *1	*1/*1	*1/*1	*1/*1	concordant	concordant	concordant
NA19007	Affymetrix DMET: *1/*1, LifeTech Taqman LDT: *1/*1, Agena Bioscience iPLEX ADME PGx Pro: *1 / *1	*1/*1	*1/*1	*1/*1	concordant	concordant	concordant
NA19095	Affymetrix DMET: *1/*1, LifeTech Taqman LDT: *1/*1, Agena Bioscience iPLEX ADME PGx Pro: *1 / *1	*1/*1	*1/*1	*1/*1	concordant	concordant	concordant
NA19109	Affymetrix DMET: *1/*1, LifeTech Taqman LDT: *1/*1, Agena Bioscience iPLEX ADME PGx Pro: *1 / *1	*1/*1	*1/*1	*1/*1	concordant	concordant	concordant
NA19122	Affymetrix DMET: *1/*1, LifeTech Taqman LDT: *1/*1, Agena Bioscience iPLEX ADME PGx Pro: *1 / *1	*1/*1	*1/*1	*1/*1	concordant	concordant	concordant
NA19143	Affymetrix DMET: *1/*1, LifeTech Taqman LDT: *1/*1, Agena Bioscience iPLEX ADME PGx Pro: *1 / *1	*1/*1	*1/*1	*1/*1	concordant	concordant	concordant
NA19147	Affymetrix DMET: *1/*1, LifeTech Taqman LDT: *1/*1, Agena Bioscience iPLEX ADME PGx Pro: *1 / *1	*1/*1	*1/*1	*1/*1	concordant	concordant	concordant
NA19174	Affymetrix DMET: *1/*1, LifeTech Taqman LDT: *1/*1, Agena Bioscience iPLEX ADME PGx Pro: *1 / *1	*1/*1	*1/*1	*1/*1	concordant	concordant	concordant
NA19207	Affymetrix DMET: *1/*1, LifeTech Taqman LDT: *1/*1, Agena Bioscience iPLEX ADME PGx Pro: *1 / *1	*1/*1	*1/*1	*1/*1	concordant	concordant	concordant
NA19213	Affymetrix DMET: *1/*1, LifeTech Taqman LDT: *1/*1, Agena Bioscience iPLEX ADME PGx Pro: *1 / *1	*1/*1	*1/*1	*1/*1	concordant	concordant	concordant
NA19226	Affymetrix DMET: *1/*1, LifeTech Taqman LDT: *1/*1, Agena Bioscience iPLEX ADME PGx Pro: *1 / *1	*1/*1	*1/*1	*1/*1	concordant	concordant	concordant
NA19238	Affymetrix DMET: -, LifeTech Taqman LDT: *1/*1, Agena Bioscience iPLEX ADME PGx Pro: *1 / *1	*1/*1	*1/*1	*1/*1	concordant	concordant	concordant
NA19239	Affymetrix DMET: *1/*1, LifeTech Taqman LDT: *1/*1, Agena Bioscience iPLEX ADME PGx Pro: *1 / *1	*1/*1	*1/*1	*1/*1	concordant	concordant	concordant
NA19700	Affymetrix DMET: -, LifeTech Taqman LDT: *1/*1, Agena Bioscience iPLEX ADME PGx Pro: *1 / *1	*1/*1	*1/*1	*1/*1	concordant	concordant	concordant
NA19785	Affymetrix DMET: -, LifeTech Taqman LDT: *1/*1, Agena Bioscience iPLEX ADME PGx Pro: *1 / *1	*1/*1	*1/*1	*1/*1	concordant	concordant	concordant
NA19789	Affymetrix DMET: *1/*1, LifeTech Taqman LDT: *1/*1, Agena Bioscience iPLEX ADME PGx Pro: *1 / *1	*1/*1	*1/*1	*1/*1	concordant	concordant	concordant
NA19819	Affymetrix DMET: *1/*1, LifeTech Taqman LDT: *1/*1, Agena Bioscience iPLEX ADME PGx Pro: *1 / *1	*1/*1	*1/*1	*1/*1	concordant	concordant	concordant
NA19908	Affymetrix DMET: *1/*1, LifeTech Taqman LDT: *1/*1, Agena Bioscience iPLEX ADME PGx Pro: *1 / *1	*1/*1	*1/*1	*1/*1	concordant	concordant	concordant
NA19917	Affymetrix DMET: -, LifeTech Taqman LDT: *1/*1, Agena Bioscience iPLEX ADME PGx Pro: *1 / *1	*1/*1	*1/*1	*1/*1	concordant	concordant	concordant
NA20509	Affymetrix DMET: *1/*1, LifeTech Taqman LDT: *1/*1, Agena Bioscience iPLEX ADME PGx Pro: *1 / *1	*1/*1	*1/*1	*1/*1	concordant	concordant	concordant
NA11832	Affymetrix DMET: *1/*1, LifeTech Taqman LDT: *1/*1, Agena Bioscience iPLEX ADME PGx Pro: *1 / *1	*1/*1	*1/*1	*1/*1	concordant	concordant	concordant
NA18519	Affymetrix DMET: *1/*1, LifeTech Taqman LDT: *1/*1, Agena Bioscience iPLEX ADME PGx Pro: *1 / *1	*1/*1	*1/*1	*1/*1	concordant	concordant	concordant
NA18552	Affymetrix DMET: *1/*1, LifeTech Taqman LDT: *1/*1, Agena Bioscience iPLEX ADME PGx Pro: *1 / *1	*1/*1	*1/*1	*1/*1	concordant	concordant	concordant

## Sheet: UGT1A1
Sample ID	Details of individual assays	GeT-RM consensus	PharmVIP	PharmCAT	PharmVIP vs GeT-RM	PharmCAT vs GeT-RM	PharmVIP vs PharmCAT	Note
HG00589	Affymetrix DMET: *1/*1, Agena Biosciences iPLEX ADME combined: *7 / *1, Agena Biosciences UGT1A1: *1/*1, Agena Bioscience iPLEX ADME PGx Pro: *1 / *7	*1/(*7)	*1/*1	*1/*1	discordant	discordant	concordant	Predicted result is discordant with consensus diplotype, but is detected in some assays.
HG00436	Affymetrix DMET: *1/*27+28+60+93,*27/*28+60+93;*60/UNK,*28+60/UNK,*28/UNK,*27+28+60/UNK,UNK/UNK, Agena Biosciences iPLEX ADME combined: *27; / *28b, Agena Biosciences UGT1A1: *1/*28, Agena Bioscience iPLEX ADME PGx Pro: *27 / *60	*27; / (*28 + *60)	*27 (heterozygous), *28 (heterozygous), *60 (heterozygous), *80+*28 (heterozygous)	*27 (heterozygous), *28 (heterozygous), *60 (heterozygous), *80+*28 (heterozygous)	discordant	discordant	concordant	PharmVIP performed prediction based on unphased data, leading to ambiguity of diplotype called.
NA19207	Affymetrix DMET: *28+60+93/*60;*28+60/UNK, Agena Biosciences iPLEX ADME combined: *28b / *36b, Agena Biosciences UGT1A1: *36/*28, Agena Bioscience iPLEX ADME PGx Pro: *60 / *60	(*36 +*60)/(*28 + *60)	*28 (heterozygous), *36 (heterozygous), *60 (heterozygous), *60 (homozygous), *80+*28 (heterozygous)	*28 (heterozygous), *36 (heterozygous), *60 (heterozygous), *60 (homozygous), *80+*28 (heterozygous)	discordant	discordant	concordant	PharmVIP performed prediction based on unphased data, leading to ambiguity of diplotype called.
NA19095	Affymetrix DMET: *28+60/*60, Agena Biosciences iPLEX ADME combined: *28b / *36b, Agena Biosciences UGT1A1: *36/*28, Agena Bioscience iPLEX ADME PGx Pro: *60 / *60	(*28 + *60)/(*36 + *60)	*28 (heterozygous), *36 (heterozygous), *60 (heterozygous), *60 (homozygous), *80+*28 (heterozygous)	*28 (heterozygous), *36 (heterozygous), *60 (heterozygous), *60 (homozygous), *80+*28 (heterozygous)	discordant	discordant	concordant	PharmVIP performed prediction based on unphased data, leading to ambiguity of diplotype called.
NA19239	Affymetrix DMET: *28+60/*28+60+93, Agena Biosciences iPLEX ADME combined: *28 / *37 most likely, Agena Biosciences UGT1A1: *28/*37;*38, Agena Bioscience iPLEX ADME PGx Pro: *60 / *60	(*28 + *60)/(*37 + *60)	*28 (heterozygous), *37 (heterozygous), *60 (heterozygous), *60 (homozygous), *80+*28 (heterozygous), *80+*37 (heterozygous)	*28 (heterozygous), *37 (heterozygous), *60 (heterozygous), *60 (homozygous), *80+*28 (heterozygous), *80+*37 (heterozygous)	discordant	discordant	concordant	PharmVIP performed prediction based on unphased data, leading to ambiguity of diplotype called.
NA19176	Affymetrix DMET: *28+60/*60, Agena Biosciences iPLEX ADME combined: *6A / *28b most likely, Agena Biosciences UGT1A1: *1/*28, Agena Bioscience iPLEX ADME PGx Pro: *60 / *60	*28/(*60)	*28 (heterozygous), *60 (heterozygous), *60 (homozygous), *80+*28 (heterozygous)	*28 (heterozygous), *60 (heterozygous), *60 (homozygous), *80+*28 (heterozygous)	discordant	discordant	concordant	Predicted result is discordant with consensus diplotype, but is detected in one assay.
HG00276	Affymetrix DMET: *1/*28+60+93;*60/UNK,*28+60/UNK,*28/UNK, Agena Biosciences iPLEX ADME combined: *1 / *28b, Agena Biosciences UGT1A1: *1/*28, Agena Bioscience iPLEX ADME PGx Pro: *1 / *60	*60/*28	*28 (heterozygous), *60 (heterozygous), *80+*28 (heterozygous)	*28 (heterozygous), *60 (heterozygous), *80+*28 (heterozygous)	discordant	discordant	concordant	PharmVIP performed prediction based on unphased data, leading to ambiguity of diplotype called.
NA07056	Affymetrix DMET: *1/*28+60+93;*60/UNK,*28+60/UNK,*28/UNK, Agena Biosciences iPLEX ADME combined: *1 / *28b, Agena Biosciences UGT1A1: *1/*28, Agena Bioscience iPLEX ADME PGx Pro: *1 / *60	*60/*28	*28 (heterozygous), *60 (heterozygous), *80+*28 (heterozygous)	*28 (heterozygous), *60 (heterozygous), *80+*28 (heterozygous)	discordant	discordant	concordant	PharmVIP performed prediction based on unphased data, leading to ambiguity of diplotype called.
NA10847	Affymetrix DMET: *1/*28+60+93;*60/UNK,*28+60/UNK,*28/UNK, Agena Biosciences iPLEX ADME combined: *1 / *28b, Agena Biosciences UGT1A1: *1/*28, Agena Bioscience iPLEX ADME PGx Pro: *1 / *60	*60/*28	*28 (heterozygous), *60 (heterozygous), *80+*28 (heterozygous)	*28 (heterozygous), *60 (heterozygous), *80+*28 (heterozygous)	discordant	discordant	concordant	PharmVIP performed prediction based on unphased data, leading to ambiguity of diplotype called.
NA12003	Affymetrix DMET: *1/*28+60+93;*60/UNK,*28+60/UNK,*28/UNK, Agena Biosciences iPLEX ADME combined: *1 / *28b, Agena Biosciences UGT1A1: *1/*28, Agena Bioscience iPLEX ADME PGx Pro: *1 / *60	*60/*28	*28 (heterozygous), *60 (heterozygous), *80+*28 (heterozygous)	*28 (heterozygous), *60 (heterozygous), *80+*28 (heterozygous)	discordant	discordant	concordant	PharmVIP performed prediction based on unphased data, leading to ambiguity of diplotype called.
NA12006	Affymetrix DMET: *1/*28+60+93;*60/UNK,*28+60/UNK,*28/UNK, Agena Biosciences iPLEX ADME combined: *1 / *28b, Agena Biosciences UGT1A1: *1/*28, Agena Bioscience iPLEX ADME PGx Pro: *1 / *60	*60/*28	*28 (heterozygous), *60 (heterozygous), *80+*28 (heterozygous)	*28 (heterozygous), *60 (heterozygous), *80+*28 (heterozygous)	discordant	discordant	concordant	PharmVIP performed prediction based on unphased data, leading to ambiguity of diplotype called.
NA12156	Affymetrix DMET: *1/*28+60+93;*60/UNK,*28+60/UNK,*28/UNK, Agena Biosciences iPLEX ADME combined: *1 / *28b, Agena Biosciences UGT1A1: *1/*28, Agena Bioscience iPLEX ADME PGx Pro: *1 / *60	*60/*28	*28 (heterozygous), *60 (heterozygous), *80+*28 (heterozygous)	*28 (heterozygous), *60 (heterozygous), *80+*28 (heterozygous)	discordant	discordant	concordant	PharmVIP performed prediction based on unphased data, leading to ambiguity of diplotype called.
NA12717	Affymetrix DMET: *1/*28+60+93;*60/UNK,*28+60/UNK,*28/UNK, Agena Biosciences iPLEX ADME combined: *1 / *28b, Agena Biosciences UGT1A1: *1/*28, Agena Bioscience iPLEX ADME PGx Pro: *1 / *60	*60/*28	*28 (heterozygous), *60 (heterozygous), *80+*28 (heterozygous)	*28 (heterozygous), *60 (heterozygous), *80+*28 (heterozygous)	discordant	discordant	concordant	PharmVIP performed prediction based on unphased data, leading to ambiguity of diplotype called.
NA12878	Affymetrix DMET: *1/*28+60+93;*60/UNK,*28+60/UNK,*28/UNK, Agena Biosciences iPLEX ADME combined: *1 / *28b, Agena Biosciences UGT1A1: *1/*28, Agena Bioscience iPLEX ADME PGx Pro: *1 / *60	*60/*28	*28 (heterozygous), *60 (heterozygous), *80+*28 (heterozygous)	*28 (heterozygous), *60 (heterozygous), *80+*28 (heterozygous)	discordant	discordant	concordant	PharmVIP performed prediction based on unphased data, leading to ambiguity of diplotype called.
NA18544	Affymetrix DMET: *1/*28+60+93;*60/UNK,*28+60/UNK,*28/UNK, Agena Biosciences iPLEX ADME combined: *1 / *28b, Agena Biosciences UGT1A1: *1/*28, Agena Bioscience iPLEX ADME PGx Pro: *1 / *60	*28/(*60)	*28 (heterozygous), *60 (heterozygous), *80+*28 (heterozygous)	*28 (heterozygous), *60 (heterozygous), *80+*28 (heterozygous)	discordant	discordant	concordant	PharmVIP performed prediction based on unphased data, leading to ambiguity of diplotype called.
NA18942	Affymetrix DMET: *1/*28+60+93;*60/UNK,*28+60/UNK,*28/UNK, Agena Biosciences iPLEX ADME combined: *1 / *28b, Agena Biosciences UGT1A1: *1/*28, Agena Bioscience iPLEX ADME PGx Pro: *1 / *60	*60/*28	*28 (heterozygous), *60 (heterozygous), *80+*28 (heterozygous)	*28 (heterozygous), *60 (heterozygous), *80+*28 (heterozygous)	discordant	discordant	concordant	PharmVIP performed prediction based on unphased data, leading to ambiguity of diplotype called.
NA19122	Affymetrix DMET: *1/*28+60+93;*60/UNK,*28+60/UNK,*28/UNK, Agena Biosciences iPLEX ADME combined: *1 / *28b, Agena Biosciences UGT1A1: *1/*28, Agena Bioscience iPLEX ADME PGx Pro: *1 / *60	*28/(*60)	*28 (heterozygous), *60 (heterozygous), *80+*28 (heterozygous)	*28 (heterozygous), *60 (heterozygous), *80+*28 (heterozygous)	discordant	discordant	concordant	PharmVIP performed prediction based on unphased data, leading to ambiguity of diplotype called.
NA19819	Affymetrix DMET: *1/*28+60+93;*60/UNK,*28+60/UNK,*28/UNK, Agena Biosciences iPLEX ADME combined: *1 / *28b, Agena Biosciences UGT1A1: *1/*28, Agena Bioscience iPLEX ADME PGx Pro: *1 / *60	*28/(*60)	*28 (heterozygous), *60 (heterozygous), *80+*28 (heterozygous)	*28 (heterozygous), *60 (heterozygous), *80+*28 (heterozygous)	discordant	discordant	concordant	PharmVIP performed prediction based on unphased data, leading to ambiguity of diplotype called.
NA20509	Affymetrix DMET: *1/*28+60+93;*60/UNK,*28+60/UNK,*28/UNK, Agena Biosciences iPLEX ADME combined: *28 / *28b, Agena Biosciences UGT1A1: *28/*28, Agena Bioscience iPLEX ADME PGx Pro: *1 / *60	(*28)/(*28 + *60)	*28 (heterozygous), *60 (heterozygous), *80+*28 (heterozygous)	*28 (heterozygous), *60 (heterozygous), *80+*28 (heterozygous)	discordant	discordant	concordant	PharmVIP performed prediction based on unphased data, leading to ambiguity of diplotype called.
NA19213	Affymetrix DMET: *60/*60, Agena Biosciences iPLEX ADME combined: *60 / *36b, Agena Biosciences UGT1A1: *36/*1, Agena Bioscience iPLEX ADME PGx Pro: *60 / *60	(*36 + *60)/*60	*36 (heterozygous), *60 (heterozygous), *60 (homozygous)	*36 (heterozygous), *60 (heterozygous), *60 (homozygous)	discordant	discordant	concordant	PharmVIP performed prediction based on unphased data, leading to ambiguity of diplotype called.
HG01190	Affymetrix DMET: *1/*28+60,*28/*60, Agena Biosciences iPLEX ADME combined: *60 / *37, Agena Biosciences UGT1A1: *1/*37;*38, Agena Bioscience iPLEX ADME PGx Pro: *1 / *60	(*37)/*60	*37 (heterozygous), *60 (heterozygous), *80+*37 (heterozygous)	*37 (heterozygous), *60 (heterozygous), *80+*37 (heterozygous)	discordant	discordant	concordant	PharmVIP performed prediction based on unphased data, leading to ambiguity of diplotype called.
NA19920	Affymetrix DMET: *1/*28+60,*28/*60, Agena Biosciences iPLEX ADME combined: *60 / *37, Agena Biosciences UGT1A1: *1/*37;*38, Agena Bioscience iPLEX ADME PGx Pro: *1 / *60	(*37)/*60	*37 (heterozygous), *60 (heterozygous), *80+*37 (heterozygous)	*37 (heterozygous), *60 (heterozygous), *80+*37 (heterozygous)	discordant	discordant	concordant	PharmVIP performed prediction based on unphased data, leading to ambiguity of diplotype called.
NA10831	Affymetrix DMET: *28+60+93/*28+60+93, Agena Biosciences iPLEX ADME combined: *28b / *28b, Agena Biosciences UGT1A1: *28/*28, Agena Bioscience iPLEX ADME PGx Pro: *60 / *60	(*28 + *60) / (*28 + *60)	*28+*60+*80/*28+*60+*80	*28+*60+*80/*28+*60+*80	concordant	concordant	concordant
NA12813	Affymetrix DMET: *28+60+93/*28+60+93, Agena Biosciences iPLEX ADME combined: *28b / *28b, Agena Biosciences UGT1A1: *28/*28, Agena Bioscience iPLEX ADME PGx Pro: *60 / *60	(*28 + *60) / (*28 + *60)	*28+*60+*80/*28+*60+*80	*28+*60+*80/*28+*60+*80	concordant	concordant	concordant
NA18855	Affymetrix DMET: *28+60/*28+60+93, Agena Biosciences iPLEX ADME combined: *28b / *28b, Agena Biosciences UGT1A1: *28/*28, Agena Bioscience iPLEX ADME PGx Pro: *60 / *60	(*28 + *60) / (*28 + *60)	*28+*60+*80/*28+*60+*80	*28+*60+*80/*28+*60+*80	concordant	concordant	concordant
NA18868	Affymetrix DMET: *28+60/*28+60+93, Agena Biosciences iPLEX ADME combined: *28b / *28b, Agena Biosciences UGT1A1: *28/*28, Agena Bioscience iPLEX ADME PGx Pro: *60 / *60	(*28 + *60)/(*28 + *60)	*28+*60+*80/*28+*60+*80	*28+*60+*80/*28+*60+*80	concordant	concordant	concordant
NA19147	Affymetrix DMET: *28+60+93/*28+60+93, Agena Biosciences iPLEX ADME combined: *28b / *28b, Agena Biosciences UGT1A1: *28/*28, Agena Bioscience iPLEX ADME PGx Pro: *60 / *60	(*28 + *60) / (*28 + *60)	*28+*60+*80/*28+*60+*80	*28+*60+*80/*28+*60+*80	concordant	concordant	concordant
NA07357	Affymetrix DMET: *28+60/*60, Agena Biosciences iPLEX ADME combined: *60 / *28b, Agena Biosciences UGT1A1: *1/*28, Agena Bioscience iPLEX ADME PGx Pro: *60 / *60	*60 / (*28 + *60)	*28 (heterozygous), *60 (heterozygous), *60 (homozygous), *80+*28 (heterozygous)	*28 (heterozygous), *60 (heterozygous), *60 (homozygous), *80+*28 (heterozygous)	concordant	concordant	concordant
NA11993	Affymetrix DMET: *28+60+93/*60;*28+60/UNK, Agena Biosciences iPLEX ADME combined: *60 / *28b, Agena Biosciences UGT1A1: *1/*28, Agena Bioscience iPLEX ADME PGx Pro: *60 / *60	(*28 + *60)/*60	*28 (heterozygous), *60 (heterozygous), *60 (homozygous), *80+*28 (heterozygous)	*28 (heterozygous), *60 (heterozygous), *60 (homozygous), *80+*28 (heterozygous)	concordant	concordant	concordant
NA18484	Affymetrix DMET: *28+60+93/*60;*28+60/UNK, Agena Biosciences iPLEX ADME combined: *60 / *28b, Agena Biosciences UGT1A1: *1/*28, Agena Bioscience iPLEX ADME PGx Pro: *60 / *60	(*28 + *60)/*60	*28 (heterozygous), *60 (heterozygous), *60 (homozygous), *80+*28 (heterozygous)	*28 (heterozygous), *60 (heterozygous), *60 (homozygous), *80+*28 (heterozygous)	concordant	concordant	concordant
NA19143	Affymetrix DMET: *28+60/*60, Agena Biosciences iPLEX ADME combined: *60 / *28b, Agena Biosciences UGT1A1: *1/*28, Agena Bioscience iPLEX ADME PGx Pro: *60 / *60	(*28 + *60)/*60	*28 (heterozygous), *60 (heterozygous), *60 (homozygous), *80+*28 (heterozygous)	*28 (heterozygous), *60 (heterozygous), *60 (homozygous), *80+*28 (heterozygous)	concordant	concordant	concordant
NA19174	Affymetrix DMET: *28+60+93/*60;*28+60/UNK, Agena Biosciences iPLEX ADME combined: *60 / *28b, Agena Biosciences UGT1A1: *1/*28, Agena Bioscience iPLEX ADME PGx Pro: *60 / *60	*60 / (*28 + *60)	*28 (heterozygous), *60 (heterozygous), *60 (homozygous), *80+*28 (heterozygous)	*28 (heterozygous), *60 (heterozygous), *60 (homozygous), *80+*28 (heterozygous)	concordant	concordant	concordant
NA19908	Affymetrix DMET: *28+60+93/*60;*28+60/UNK, Agena Biosciences iPLEX ADME combined: *60 / *28b, Agena Biosciences UGT1A1: *1/*28, Agena Bioscience iPLEX ADME PGx Pro: *60 / *60	(*28 + *60)/*60	*28 (heterozygous), *60 (heterozygous), *60 (homozygous), *80+*28 (heterozygous)	*28 (heterozygous), *60 (heterozygous), *60 (homozygous), *80+*28 (heterozygous)	concordant	concordant	concordant
NA11832	Affymetrix DMET: *28+60+93/*60;*28+60/UNK, Agena Biosciences iPLEX ADME combined: *60 / *28b, Agena Biosciences UGT1A1: *1/*28, Agena Bioscience iPLEX ADME PGx Pro: *60 / *60	(*28 + *60)/*60	*28 (heterozygous), *60 (heterozygous), *60 (homozygous), *80+*28 (heterozygous)	*28 (heterozygous), *60 (heterozygous), *60 (homozygous), *80+*28 (heterozygous)	concordant	concordant	concordant
NA18519	Affymetrix DMET: *28+60+93/*60;*28+60/UNK, Agena Biosciences iPLEX ADME combined: *60 / *28b, Agena Biosciences UGT1A1: *1/*28, Agena Bioscience iPLEX ADME PGx Pro: *60 / *60	*60 / (*28 + *60)	*28 (heterozygous), *60 (heterozygous), *60 (homozygous), *80+*28 (heterozygous)	*28 (heterozygous), *60 (heterozygous), *60 (homozygous), *80+*28 (heterozygous)	concordant	concordant	concordant
NA07029	Affymetrix DMET: *1/*1, Agena Biosciences iPLEX ADME combined: *1 / *1, Agena Biosciences UGT1A1: *1/*1, Agena Bioscience iPLEX ADME PGx Pro: *1 / *1	*1/*1	*1/*1	*1/*1	concordant	concordant	concordant
NA07055	Affymetrix DMET: *1/*1, Agena Biosciences iPLEX ADME combined: *1 / *1, Agena Biosciences UGT1A1: *1/*1, Agena Bioscience iPLEX ADME PGx Pro: *1 / *1	*1/*1	*1/*1	*1/*1	concordant	concordant	concordant
NA10851	Affymetrix DMET: *1/*1, Agena Biosciences iPLEX ADME combined: *1 / *1, Agena Biosciences UGT1A1: *1/*1, Agena Bioscience iPLEX ADME PGx Pro: *1 / *1	*1/*1	*1/*1	*1/*1	concordant	concordant	concordant
NA10854	Affymetrix DMET: *1/*1, Agena Biosciences iPLEX ADME combined: *1 / *1, Agena Biosciences UGT1A1: *1/*1, Agena Bioscience iPLEX ADME PGx Pro: *1 / *1	*1/*1	*1/*1	*1/*1	concordant	concordant	concordant
NA11839	Affymetrix DMET: *1/*1, Agena Biosciences iPLEX ADME combined: *1 / *1, Agena Biosciences UGT1A1: *1/*1, Agena Bioscience iPLEX ADME PGx Pro: *1 / *1	*1/*1	*1/*1	*1/*1	concordant	concordant	concordant
NA12145	Affymetrix DMET: *1/*1, Agena Biosciences iPLEX ADME combined: *1 / *1, Agena Biosciences UGT1A1: *1/*1, Agena Bioscience iPLEX ADME PGx Pro: *1 / *1	*1/*1	*1/*1	*1/*1	concordant	concordant	concordant
NA12236	Affymetrix DMET: *1/*1, Agena Biosciences iPLEX ADME combined: *1 / *1, Agena Biosciences UGT1A1: *1/*1, Agena Bioscience iPLEX ADME PGx Pro: *1 / *1	*1/*1	*1/*1	*1/*1	concordant	concordant	concordant
NA12873	Affymetrix DMET: *1/*1, Agena Biosciences iPLEX ADME combined: *1 / *1, Agena Biosciences UGT1A1: *1/*1, Agena Bioscience iPLEX ADME PGx Pro: *1 / *1	*1/*1	*1/*1	*1/*1	concordant	concordant	concordant
NA18992	Affymetrix DMET: *1/*1, Agena Biosciences iPLEX ADME combined: *1 / *1, Agena Biosciences UGT1A1: *1/*1, Agena Bioscience iPLEX ADME PGx Pro: *1 / *1	*1/*1	*1/*1	*1/*1	concordant	concordant	concordant
NA19003	Affymetrix DMET: *1/*1, Agena Biosciences iPLEX ADME combined: *1 / *1, Agena Biosciences UGT1A1: *1/*1, Agena Bioscience iPLEX ADME PGx Pro: *1 / *1	*1/*1	*1/*1	*1/*1	concordant	concordant	concordant
NA18966	Affymetrix DMET: *1/*6, Agena Biosciences iPLEX ADME combined: *6A / *1, Agena Biosciences UGT1A1: *1/*1, Agena Bioscience iPLEX ADME PGx Pro: *1 / *6A	*1/*6	*6 (heterozygous)	*6 (heterozygous)	concordant	concordant	concordant
NA18973	Affymetrix DMET: *1/*6, Agena Biosciences iPLEX ADME combined: *6A / *1, Agena Biosciences UGT1A1: *1/*1, Agena Bioscience iPLEX ADME PGx Pro: *1 / *6A	*1/*6	*6 (heterozygous)	*6 (heterozygous)	concordant	concordant	concordant
NA19007	Affymetrix DMET: *1/*6, Agena Biosciences iPLEX ADME combined: *6A / *1, Agena Biosciences UGT1A1: *1/*1, Agena Bioscience iPLEX ADME PGx Pro: *1 / *6A	*1/*6	*6 (heterozygous)	*6 (heterozygous)	concordant	concordant	concordant
NA18980	Affymetrix DMET: *6/*6, Agena Biosciences iPLEX ADME combined: *6A / *6A, Agena Biosciences UGT1A1: *1/*1, Agena Bioscience iPLEX ADME PGx Pro: *6A / *6A	*6/*6	*6/*6	*6/*6	concordant	concordant	concordant
NA18565	Affymetrix DMET: *1/*60, Agena Biosciences iPLEX ADME combined: *1 / *60, Agena Biosciences UGT1A1: *1/*1, Agena Bioscience iPLEX ADME PGx Pro: *1 / *60	*1/*60	*60 (heterozygous)	*60 (heterozygous)	concordant	concordant	concordant
NA18959	Affymetrix DMET: *1/*60, Agena Biosciences iPLEX ADME combined: *1 / *60, Agena Biosciences UGT1A1: *1/*1, Agena Bioscience iPLEX ADME PGx Pro: *1 / *60	*1/*60	*60 (heterozygous)	*60 (heterozygous)	concordant	concordant	concordant
NA19109	Affymetrix DMET: *1/*60, Agena Biosciences iPLEX ADME combined: *1 / *60, Agena Biosciences UGT1A1: *1/*1, Agena Bioscience iPLEX ADME PGx Pro: *1 / *60	*1/*60	*60 (heterozygous)	*60 (heterozygous)	concordant	concordant	concordant
NA20296	Affymetrix DMET: *1/*60, Agena Biosciences iPLEX ADME combined: *1 / *60, Agena Biosciences UGT1A1: *1/*1, Agena Bioscience iPLEX ADME PGx Pro: *1 / *60	*1/*60	*60 (heterozygous)	*60 (heterozygous)	concordant	concordant	concordant
NA07019	Affymetrix DMET: *1/*60, Agena Biosciences iPLEX ADME combined: *1 / *60, Agena Biosciences UGT1A1: *1/*1, Agena Bioscience iPLEX ADME PGx Pro: *1 / *60	*1/*60	*60 (heterozygous)	*60 (heterozygous)	concordant	concordant	concordant
NA18526	Affymetrix DMET: *1/*60, Agena Biosciences iPLEX ADME combined: *1 / *60, Agena Biosciences UGT1A1: *1/*1, Agena Bioscience iPLEX ADME PGx Pro: *1 / *60	*1/*60	*60 (heterozygous)	*60 (heterozygous)	concordant	concordant	concordant
NA18564	Affymetrix DMET: *1/*60, Agena Biosciences iPLEX ADME combined: *1 / *60, Agena Biosciences UGT1A1: *1/*1, Agena Bioscience iPLEX ADME PGx Pro: *1 / *60	*1/*60	*60 (heterozygous)	*60 (heterozygous)	concordant	concordant	concordant
NA18952	Affymetrix DMET: *1/*60, Agena Biosciences iPLEX ADME combined: *1 / *60, Agena Biosciences UGT1A1: *1/*1, Agena Bioscience iPLEX ADME PGx Pro: *1 / *60	*1/*60	*60 (heterozygous)	*60 (heterozygous)	concordant	concordant	concordant
NA19226	Affymetrix DMET: *1/*60, Agena Biosciences iPLEX ADME combined: *1 / *60, Agena Biosciences UGT1A1: *1/*1, Agena Bioscience iPLEX ADME PGx Pro: *1 / *60	*1/*60	*60 (heterozygous)	*60 (heterozygous)	concordant	concordant	concordant
NA18552	Affymetrix DMET: *1/*60, Agena Biosciences iPLEX ADME combined: *1 / *60, Agena Biosciences UGT1A1: *1/*1, Agena Bioscience iPLEX ADME PGx Pro: *1 / *60	*1/*60	*60 (heterozygous)	*60 (heterozygous)	concordant	concordant	concordant
NA06991	Affymetrix DMET: *60/*60, Agena Biosciences iPLEX ADME combined: *60 / *60, Agena Biosciences UGT1A1: *1/*1, Agena Bioscience iPLEX ADME PGx Pro: *60 / *60	*60/*60	*60/*60	*60/*60	concordant	concordant	concordant
NA07348	Affymetrix DMET: *60/*60, Agena Biosciences iPLEX ADME combined: *60 / *60, Agena Biosciences UGT1A1: *1/*1, Agena Bioscience iPLEX ADME PGx Pro: *60 / *60	*60/*60	*60/*60	*60/*60	concordant	concordant	concordant
NA18518	Affymetrix DMET: *60/*60, Agena Biosciences iPLEX ADME combined: *60 / *60, Agena Biosciences UGT1A1: *1/*1, Agena Bioscience iPLEX ADME PGx Pro: *60 / *60	*60/*60	*60/*60	*60/*60	concordant	concordant	concordant
NA18861	Affymetrix DMET: *60/*60, Agena Biosciences iPLEX ADME combined: *60 / *60, Agena Biosciences UGT1A1: *1/*1, Agena Bioscience iPLEX ADME PGx Pro: *60 / *60	*60/*60	*60/*60	*60/*60	concordant	concordant	concordant
NA19789	Affymetrix DMET: *60/*60, Agena Biosciences iPLEX ADME combined: *60 / *60, Agena Biosciences UGT1A1: *1/*1, Agena Bioscience iPLEX ADME PGx Pro: *60 / *60	*60/*60	*60/*60	*60/*60	concordant	concordant	concordant

[truncated: 1 more sheets: VKORC1]
